# Supplementary material for: 2-[(4-Chloro­anilino)meth­yl]phenol
Source: Acta Crystallogr Sect E Struct Rep Online. 2011 Jul 23;67(Pt 8):o2125. doi: 10.1107/S1600536811029047 (PMC3213566; doi:10.1107/S1600536811029047)
Supplement: Supplementary file 2 [file e-67-o2125-Isup2.hkl]

# 
# h,k,l, Fc-squared, Fo-squared, sigma(Fo-squared) and status flag 
# 
data_I
_shelx_title ' 1 in P-1' 
_shelx_refln_list_code          4 
_shelx_F_calc_maximum      100.94 
_exptl_crystal_F_000       244.00 
_reflns_d_resolution_high  0.7701 
 
loop_ 
 _symmetry_equiv_pos_as_xyz 
 'x, y, z' 
 '-x, -y, -z' 
 
_cell_length_a     5.5842 
_cell_length_b     7.9485 
_cell_length_c    13.0228 
_cell_angle_alpha  86.873 
_cell_angle_beta   89.119 
_cell_angle_gamma  88.652 
 
_shelx_F_squared_multiplier     1.000 
 
loop_ 
 _refln_index_h 
 _refln_index_k 
 _refln_index_l 
 _refln_F_squared_calc 
 _refln_F_squared_meas 
 _refln_F_squared_sigma 
 _refln_observed_status 
   1   0   0      507.77      456.94      6.86 o 
   2   0   0      334.83      352.15     10.71 o 
   3   0   0      110.82      126.76      4.34 o 
   4   0   0       55.77       60.09      5.38 o 
   5   0   0        0.19        2.47      4.32 o 
   6   0   0        3.67        6.44      2.76 o 
   7   0   0        0.65        3.33      2.94 o 
  -7   1   0       13.25       13.36      7.81 o 
  -6   1   0       19.15       19.23      2.84 o 
  -5   1   0        0.71        0.72      1.42 o 
  -4   1   0        2.38        6.23      1.63 o 
  -3   1   0      129.73      137.35      5.86 o 
  -2   1   0      280.34      315.13     10.21 o 
  -1   1   0      133.17      152.88      5.56 o 
   1   1   0      829.83      880.88     20.71 o 
   2   1   0       16.94       13.48      1.88 o 
   3   1   0      221.65      228.49      6.23 o 
   4   1   0       74.59       76.33      4.22 o 
   5   1   0       65.17       50.80      5.18 o 
   6   1   0       22.71       25.70      4.00 o 
   7   1   0        0.62       -2.56      2.87 o 
  -7   2   0        0.67       10.97      6.98 o 
  -6   2   0        1.46        2.58      1.88 o 
  -5   2   0        1.17        5.93      2.61 o 
  -4   2   0       41.49       47.58      3.34 o 
  -3   2   0        7.05        7.33      1.14 o 
  -2   2   0      280.25      305.08     10.54 o 
  -1   2   0     2694.96     3341.25     72.16 o 
   0   2   0    10189.24    10409.88    204.38 o 
   1   2   0     5245.42     4614.86     64.51 o 
   2   2   0        3.82        4.05      0.91 o 
   3   2   0      115.93      135.57      6.78 o 
   4   2   0       78.72       82.75      5.77 o 
   5   2   0       18.79       18.05      2.83 o 
   6   2   0        0.72        2.54      2.27 o 
   7   2   0        0.18       -3.13      3.13 o 
  -6   3   0        0.00       -0.84      2.03 o 
  -5   3   0        0.17        2.67      3.29 o 
  -4   3   0       29.04       34.78      2.94 o 
  -3   3   0       13.16       14.47      1.67 o 
  -2   3   0      414.02      412.62     11.59 o 
  -1   3   0       11.07        8.41      0.87 o 
   0   3   0      133.22      152.16      4.39 o 
   1   3   0      604.73      522.75     21.92 o 
   2   3   0       30.92       34.52      4.40 o 
   3   3   0       83.79       79.05      4.46 o 
   4   3   0       10.69       13.81      2.71 o 
   5   3   0       74.67       65.44     10.42 o 
   6   3   0        2.65        1.50      1.99 o 
  -6   4   0        2.82        3.74      3.20 o 
  -5   4   0        1.34        2.24      1.40 o 
  -4   4   0        0.37        2.24      1.46 o 
  -3   4   0       22.93       29.60      2.67 o 
  -2   4   0      995.78     1076.58     65.67 o 
  -1   4   0      124.18      134.28      4.84 o 
   0   4   0        3.74        3.60      0.91 o 
   1   4   0      323.51      305.90      8.70 o 
   2   4   0       25.24       24.64      1.22 o 
   3   4   0        9.08        9.20      2.13 o 
   4   4   0       61.66       64.40      5.30 o 
   5   4   0       10.06       10.94      2.70 o 
   6   4   0        1.28        0.79      2.69 o 
  -6   5   0        0.24        0.05      3.70 o 
  -5   5   0        1.14        1.72      2.71 o 
  -4   5   0        0.25        1.49      1.57 o 
  -3   5   0       83.61       77.53      8.30 o 
  -2   5   0      144.19      164.42     10.83 o 
  -1   5   0       64.24       62.56      6.93 o 
   0   5   0        2.67        4.40      1.34 o 
   1   5   0       40.79       44.90      3.23 o 
   2   5   0       19.17       19.12      1.40 o 
   3   5   0       31.65       30.60      3.32 o 
   4   5   0        0.54       -0.26      1.95 o 
   5   5   0        0.00       -0.38      3.62 o 
   6   5   0       14.14       13.30      4.12 o 
  -5   6   0        5.93        4.33      2.83 o 
  -4   6   0       11.95       18.32      4.26 o 
  -3   6   0       20.09       20.22      3.73 o 
  -2   6   0      211.88      201.14     10.91 o 
  -1   6   0       49.19       61.17      3.98 o 
   0   6   0        6.80        7.05      2.67 o 
   1   6   0        0.01       -0.20      0.84 o 
   2   6   0       32.71       27.71      2.06 o 
   3   6   0       39.40       42.66      4.94 o 
   4   6   0        3.45        7.36      2.75 o 
   5   6   0        0.03       -1.63      2.90 o 
  -5   7   0        6.89        8.59      6.00 o 
  -4   7   0       16.65       20.08      4.46 o 
  -3   7   0       10.39       10.06      3.32 o 
  -2   7   0       41.51       40.24      4.79 o 
  -1   7   0       73.36       74.81      6.65 o 
   0   7   0        0.31        6.09      3.07 o 
   1   7   0        7.21        9.02      1.87 o 
   2   7   0        0.62        0.69      2.36 o 
   3   7   0        8.11        6.12      3.14 o 
   4   7   0        5.64        6.99      3.54 o 
   5   7   0        8.59       17.88      4.47 o 
  -4   8   0       10.15        7.03      5.19 o 
  -3   8   0        1.25       -1.04      2.73 o 
  -2   8   0        4.29       10.38      3.71 o 
  -1   8   0        8.36        9.62      3.42 o 
   0   8   0        1.71        1.97      1.81 o 
   1   8   0       13.81       10.17      2.18 o 
   2   8   0       29.88       32.44     14.17 o 
   3   8   0        1.91       -1.11      2.26 o 
   4   8   0        2.08        4.30      2.93 o 
  -3   9   0        0.05        1.78      3.40 o 
  -2   9   0        8.48        4.99      3.31 o 
  -1   9   0       29.88       28.31      4.62 o 
   0   9   0        3.63        4.91      3.43 o 
   1   9   0        5.34        7.29      3.66 o 
   2   9   0        1.39        2.35      2.60 o 
   3   9   0        0.22        4.74      3.47 o 
  -1  10   0        0.09       -0.31      2.66 o 
   0  10   0       15.63       13.99      7.01 o 
   1  10   0       11.22       12.92      5.72 o 
  -1 -10   1        8.76        1.43      5.00 o 
   0 -10   1       29.17       42.78     10.51 o 
   1 -10   1        4.35        3.35      3.33 o 
  -3  -9   1        0.04        2.31      7.11 o 
  -2  -9   1       12.97       12.56      3.96 o 
  -1  -9   1       33.07       32.40      5.09 o 
   0  -9   1        0.00        0.38      2.86 o 
   1  -9   1        0.37        0.75      2.05 o 
   2  -9   1        0.38       -0.95      2.66 o 
   3  -9   1        0.78        0.56      2.73 o 
  -4  -8   1        0.53       -0.47      2.24 o 
  -3  -8   1        0.01        4.54      4.93 o 
  -2  -8   1       19.49       20.54      4.56 o 
  -1  -8   1       17.11       21.85      2.84 o 
   0  -8   1       14.52       16.17      2.37 o 
   1  -8   1       19.51       14.11      3.21 o 
   2  -8   1        6.54       10.39      3.81 o 
   3  -8   1        5.03        6.18      5.04 o 
   4  -8   1       38.60       35.45      6.72 o 
  -5  -7   1       13.53       15.50      4.55 o 
  -4  -7   1        5.05       11.42      3.03 o 
  -3  -7   1      100.01       87.85      7.11 o 
  -2  -7   1       45.56       47.84      5.06 o 
  -1  -7   1       11.33       15.94      2.33 o 
   0  -7   1        7.24        9.94      2.53 o 
   1  -7   1        4.85        2.69      1.67 o 
   2  -7   1        3.09        4.52      4.17 o 
   3  -7   1        3.82        9.61      3.35 o 
   4  -7   1        0.00        1.79      2.82 o 
   5  -7   1        5.03        6.27      6.14 o 
  -5  -6   1        4.48        2.91      2.89 o 
  -4  -6   1        2.24        9.00      2.71 o 
  -3  -6   1        0.41        1.38      1.64 o 
  -2  -6   1      224.32      208.33      7.92 o 
  -1  -6   1       32.44       35.37      6.48 o 
   0  -6   1        5.75        3.77      1.68 o 
   1  -6   1        0.39        0.91      2.16 o 
   2  -6   1       25.20       22.96      2.20 o 
   3  -6   1       75.60       68.17      6.08 o 
   4  -6   1       37.42       37.89      5.13 o 
   5  -6   1        0.57        2.86      2.97 o 
  -6  -5   1        0.50        0.19      3.04 o 
  -5  -5   1       15.10       19.88      4.63 o 
  -4  -5   1       90.87       94.24     11.76 o 
  -3  -5   1      271.40      266.55     14.48 o 
  -2  -5   1        2.84        2.59      1.63 o 
  -1  -5   1       37.22       31.18      3.58 o 
   0  -5   1        4.09        4.41      1.65 o 
   1  -5   1        0.73        1.29      1.01 o 
   2  -5   1       36.37       32.48      1.93 o 
   3  -5   1        2.97        1.90      0.86 o 
   4  -5   1        0.31       12.17      5.97 o 
   5  -5   1        0.21        4.32      4.78 o 
   6  -5   1        4.76        8.10      4.28 o 
  -6  -4   1        0.01        0.56      3.00 o 
  -5  -4   1       10.91       14.58      2.82 o 
  -4  -4   1       20.20       23.90      2.98 o 
  -3  -4   1        0.22        2.46      1.42 o 
  -2  -4   1      824.05      766.80     41.18 o 
  -1  -4   1     1013.40      772.97     71.22 o 
   0  -4   1      218.46      220.64      9.37 o 
   1  -4   1        2.56        2.52      0.78 o 
   2  -4   1      878.30      947.01     71.46 o 
   3  -4   1       32.90       32.79      2.27 o 
   4  -4   1        2.34        2.47      1.28 o 
   5  -4   1        8.21       12.17      2.94 o 
   6  -4   1        2.42        4.52      3.52 o 
  -6  -3   1        0.36        2.40      2.47 o 
  -5  -3   1       49.75       39.95      9.09 o 
  -4  -3   1      268.30      284.54     15.83 o 
  -3  -3   1        9.95       10.19      1.99 o 
  -2  -3   1       21.11       16.30      1.11 o 
  -1  -3   1      662.69      598.24     15.24 o 
   0  -3   1       40.88       43.03      1.95 o 
   1  -3   1       11.74       14.11      1.10 o 
   2  -3   1      775.93      856.70     22.16 o 
   3  -3   1       41.72       44.39      2.85 o 
   4  -3   1        9.73        8.69      2.88 o 
   5  -3   1        7.70        7.78      1.99 o 
   6  -3   1        1.05        8.53      4.49 o 
  -7  -2   1        1.91        0.13      2.18 o 
  -6  -2   1        4.41        5.55      5.27 o 
  -5  -2   1        3.83        6.15      5.53 o 
  -4  -2   1       45.68       48.14      5.54 o 
  -3  -2   1       19.36       17.40      1.05 o 
  -2  -2   1      904.65      861.21     16.29 o 
  -1  -2   1     3076.52     3239.98     62.27 o 
   0  -2   1      855.81      809.53     14.05 o 
   1  -2   1     2062.26     2035.26     73.80 o 
   2  -2   1      984.63     1075.13     25.65 o 
   3  -2   1      199.07      198.79      6.75 o 
   4  -2   1       32.77       30.93      2.33 o 
   5  -2   1        0.24        3.51      1.78 o 
   6  -2   1        0.12       -0.37      1.80 o 
   7  -2   1        0.23       -2.08      4.35 o 
  -7  -1   1        0.41        0.99      2.63 o 
  -6  -1   1       22.67       21.51      3.23 o 
  -5  -1   1      187.92      182.63      7.83 o 
  -4  -1   1       17.81       21.83      1.97 o 
  -3  -1   1       72.91       72.93      4.25 o 
  -2  -1   1      388.50      384.50      8.32 o 
  -1  -1   1     4177.88     4012.61     63.31 o 
   0  -1   1      102.89       95.25      1.93 o 
   1  -1   1      386.64      377.77      5.28 o 
   2  -1   1     1643.51     1723.85     39.39 o 
   3  -1   1      360.10      376.71     11.19 o 
   4  -1   1       38.25       43.60      3.30 o 
   5  -1   1        8.48        9.04      1.87 o 
   6  -1   1        0.89       -1.28      1.52 o 
   7  -1   1        0.82        6.52      3.18 o 
  -7   0   1        0.05        2.76      3.35 o 
  -6   0   1       12.85       15.01      3.51 o 
  -5   0   1        2.50        2.77      1.37 o 
  -4   0   1        0.02       -0.85      1.03 o 
  -3   0   1       38.32       37.31      2.42 o 
  -2   0   1      166.36      158.25      4.07 o 
  -1   0   1     2143.35     1868.93     25.49 o 
   1   0   1     1775.46     1447.57     21.16 o 
   2   0   1      486.17      492.07     11.10 o 
   3   0   1      113.17      123.39      6.72 o 
   4   0   1        0.01        2.28      2.02 o 
   5   0   1        0.00        2.91      1.32 o 
   6   0   1        3.09        1.59      2.20 o 
   7   0   1        0.01       -0.25      5.66 o 
  -7   1   1        7.60       11.05      4.05 o 
  -6   1   1       36.16       38.52      4.73 o 
  -5   1   1       30.95       32.46      2.88 o 
  -4   1   1        2.12        1.15      1.60 o 
  -3   1   1       39.76       36.59      2.56 o 
  -2   1   1      135.78      117.69      3.32 o 
  -1   1   1     6073.60     5882.93    111.44 o 
   1   1   1      190.26      197.20     10.76 o 
   2   1   1      525.41      461.21     14.60 o 
   3   1   1      259.84      243.51      7.21 o 
   4   1   1       40.72       36.00      2.33 o 
   5   1   1        5.87        6.46      1.10 o 
   6   1   1        0.32        3.16      4.66 o 
   7   1   1        2.97        0.48      3.00 o 
  -6   2   1        9.87       16.10      3.33 o 
  -5   2   1        3.45        4.21      1.93 o 
  -4   2   1       56.04       59.84      5.28 o 
  -3   2   1        3.15        1.95      2.07 o 
  -2   2   1        7.98        8.35      1.04 o 
  -1   2   1     1256.10     1350.45     35.24 o 
   0   2   1      148.54      149.52      7.34 o 
   1   2   1      512.16      489.59     13.89 o 
   2   2   1      381.27      376.65     42.43 o 
   3   2   1       63.48       53.20      4.81 o 
   4   2   1        5.30        5.27      1.68 o 
   5   2   1        9.90        8.89      2.16 o 
   6   2   1        1.08       -0.82      2.19 o 
   7   2   1        3.69       -3.10      3.11 o 
  -6   3   1        0.33        0.68      2.00 o 
  -5   3   1        0.06       -1.47      1.47 o 
  -4   3   1       43.62       47.41      3.29 o 
  -3   3   1      249.06      266.91     16.50 o 
  -2   3   1       91.97       94.84      3.60 o 
  -1   3   1     1201.52     1214.98     29.27 o 
   0   3   1        0.53       -0.28      1.49 o 
   1   3   1       46.17       42.90      1.64 o 
   2   3   1       84.93       85.12      4.12 o 
   3   3   1       18.93       27.64     10.19 o 
   4   3   1        4.33        8.41      3.47 o 
   5   3   1        2.13        4.98      2.11 o 
   6   3   1        4.50        6.65      3.19 o 
  -6   4   1        2.32        0.05      2.83 o 
  -5   4   1        0.28        1.77      1.74 o 
  -4   4   1       20.65       18.31      3.73 o 
  -3   4   1        5.68        8.54      3.08 o 
  -2   4   1       85.35      109.54      5.35 o 
  -1   4   1       85.61      108.52      6.50 o 
   0   4   1      449.93      457.56     13.25 o 
   1   4   1       72.20       88.88      4.74 o 
   2   4   1        0.94        0.68      0.35 o 
   3   4   1        4.20        2.92      3.32 o 
   4   4   1       35.07       29.95      4.01 o 
   5   4   1        0.74        0.90      1.82 o 
   6   4   1        2.73       11.65      3.45 o 
  -6   5   1        6.19        5.51      4.59 o 
  -5   5   1        1.17        3.37      2.76 o 
  -4   5   1       11.68       14.64      2.83 o 
  -3   5   1      625.43      669.46     27.64 o 
  -2   5   1        6.96        6.52      2.51 o 
  -1   5   1        8.49       10.51      1.71 o 
   0   5   1        0.00        1.27      1.79 o 
   1   5   1       49.59       47.96      4.18 o 
   2   5   1       39.96       36.90      1.79 o 
   3   5   1        1.67       -1.39      1.61 o 
   4   5   1        0.52        3.20      2.08 o 
   5   5   1        1.17        1.61      2.87 o 
   6   5   1        9.51        9.18      3.78 o 
  -4   6   1        1.41        0.65      2.21 o 
  -3   6   1        1.55        1.02      1.59 o 
  -2   6   1       59.63       64.37      4.58 o 
  -1   6   1       41.76       40.78      3.51 o 
   0   6   1      197.45      198.73      8.84 o 
   1   6   1       61.72       57.90      5.39 o 
   2   6   1        6.55        8.28      1.70 o 
   3   6   1       20.15       22.53      4.55 o 
   4   6   1        1.32       -1.13      2.02 o 
   5   6   1        8.36       11.57      3.36 o 
  -5   7   1        0.20       -0.85      4.06 o 
  -4   7   1       17.34       15.52      4.37 o 
  -3   7   1      179.38      177.99     14.28 o 
  -2   7   1       37.33       50.61      4.15 o 
  -1   7   1        8.59        4.39      3.86 o 
   0   7   1        1.50        4.17      2.38 o 
   1   7   1        0.05       -0.91      1.33 o 
   2   7   1        0.62        0.72      1.77 o 
   3   7   1        2.81        6.41      8.20 o 
   4   7   1        2.81        8.70      3.84 o 
   5   7   1        2.45        5.45      3.48 o 
  -4   8   1        0.21       -1.14      3.18 o 
  -3   8   1        5.00        1.33      2.80 o 
  -2   8   1       13.18       14.58      3.79 o 
  -1   8   1       48.54       49.81      4.30 o 
   0   8   1        9.24       11.57      2.69 o 
   1   8   1       19.07       17.98      3.44 o 
   2   8   1       33.40       41.70      6.04 o 
   3   8   1        0.19        1.09      2.79 o 
   4   8   1        6.94       11.24      5.12 o 
  -3   9   1        1.19        1.05      3.61 o 
  -2   9   1       11.86       11.49      3.85 o 
  -1   9   1        1.65        0.22      2.50 o 
   0   9   1        2.11        4.49      2.03 o 
   1   9   1        0.01        2.23      2.63 o 
   2   9   1        5.42        5.31      3.93 o 
   3   9   1        0.36       -1.48      3.13 o 
  -1  10   1        8.32        9.67      5.27 o 
   0  10   1        0.30        0.53      4.25 o 
   1  10   1        0.06       -3.60      4.06 o 
  -1 -10   2        0.65       10.05      5.41 o 
   0 -10   2        0.39       -2.71      6.16 o 
   1 -10   2        0.03        2.15      4.30 o 
  -3  -9   2        1.04       -1.11      2.59 o 
  -2  -9   2       11.42       13.92      3.92 o 
  -1  -9   2       52.98       66.65     10.07 o 
   0  -9   2        1.19       -1.05      2.68 o 
   1  -9   2        0.01       -0.63      3.82 o 
   2  -9   2        1.65        8.47      6.27 o 
   3  -9   2        1.48        0.98      3.25 o 
  -4  -8   2        4.87        7.69      6.43 o 
  -3  -8   2       10.00       13.68      3.34 o 
  -2  -8   2       20.20       18.65      3.97 o 
  -1  -8   2        0.38        2.56      2.01 o 
   0  -8   2        2.97        7.36      2.95 o 
   1  -8   2       10.32       13.83      3.49 o 
   2  -8   2        0.00        2.20      2.46 o 
   3  -8   2        1.95        3.50      5.58 o 
   4  -8   2       11.29        9.35      7.34 o 
  -5  -7   2        2.44        7.61      3.33 o 
  -4  -7   2        1.05       -0.37      2.07 o 
  -3  -7   2       68.26       59.46      6.01 o 
  -2  -7   2       38.86       37.07      3.04 o 
  -1  -7   2       26.48       23.87      4.55 o 
   0  -7   2        2.22       -1.44      1.44 o 
   1  -7   2       27.35       27.36      3.89 o 
   2  -7   2        2.14        0.58      1.92 o 
   3  -7   2        3.77       -0.03      4.14 o 
   4  -7   2        0.86        1.68      2.65 o 
   5  -7   2        0.03       -0.14      2.99 o 
  -5  -6   2        0.05        1.26      2.24 o 
  -4  -6   2       23.04       19.40      3.56 o 
  -3  -6   2        8.60       10.05      2.36 o 
  -2  -6   2       86.42       83.43      4.13 o 
  -1  -6   2        5.45        6.75      1.59 o 
   0  -6   2        0.30        3.94      1.65 o 
   1  -6   2       12.66       12.00      1.55 o 
   2  -6   2        0.02        0.34      2.03 o 
   3  -6   2       17.20       17.72      3.59 o 
   4  -6   2        6.52        6.76      3.55 o 
   5  -6   2        7.66       11.32      3.73 o 
  -6  -5   2        0.30        0.80      2.18 o 
  -5  -5   2        7.54       15.74      9.92 o 
  -4  -5   2       20.95       12.52      3.47 o 
  -3  -5   2      544.14      521.32     36.49 o 
  -2  -5   2      135.93      116.56      5.21 o 
  -1  -5   2        0.15        2.50      0.98 o 
   0  -5   2       20.37       21.57      2.70 o 
   1  -5   2      166.05      172.86      5.82 o 
   2  -5   2       22.77       26.53      3.65 o 
   3  -5   2       30.21       29.15      3.75 o 
   4  -5   2        2.91        1.55      3.26 o 
   5  -5   2        0.16        2.71      2.91 o 
   6  -5   2        3.06        4.51      4.65 o 
  -6  -4   2        1.61        3.14      2.70 o 
  -5  -4   2       12.62       10.43      5.22 o 
  -4  -4   2       74.06       67.38      5.22 o 
  -3  -4   2        0.43        0.09      1.18 o 
  -2  -4   2       47.70       44.36      1.99 o 
  -1  -4   2        6.87        8.08      1.41 o 
   0  -4   2       58.82       63.56      2.60 o 
   1  -4   2       41.90       44.04      1.90 o 
   2  -4   2       95.58      110.02     11.39 o 
   3  -4   2       12.01        8.81      1.11 o 
   4  -4   2       38.28       48.48      5.78 o 
   5  -4   2       28.38       26.85      6.45 o 
   6  -4   2        1.32        0.62      2.10 o 
  -6  -3   2        0.09        2.09      2.54 o 
  -5  -3   2        7.27       10.53      3.04 o 
  -4  -3   2      144.00      153.70      9.79 o 
  -3  -3   2      293.92      270.66     13.87 o 
  -2  -3   2     1565.07     1653.14     40.95 o 
  -1  -3   2      345.83      292.10     11.35 o 
   0  -3   2      185.17      151.66     10.66 o 
   1  -3   2     1187.20     1348.56     28.39 o 
   2  -3   2       17.79       21.45      1.02 o 
   3  -3   2       18.69       21.19      3.67 o 
   4  -3   2        0.01       -0.06      2.19 o 
   5  -3   2        0.08        0.51      1.86 o 
   6  -3   2        2.61        3.70      3.37 o 
  -7  -2   2        1.59        3.16      3.53 o 
  -6  -2   2       20.88       19.41      4.30 o 
  -5  -2   2       57.90       57.24      7.46 o 
  -4  -2   2       62.86       51.54      7.20 o 
  -3  -2   2        0.21        0.06      1.27 o 
  -2  -2   2        8.26        9.10      1.38 o 
  -1  -2   2       88.56       99.79      9.13 o 
   0  -2   2       57.16       53.24      2.21 o 
   1  -2   2      264.14      247.25     22.54 o 
   2  -2   2      407.57      462.46     17.00 o 
   3  -2   2      199.54      220.21     12.85 o 
   4  -2   2      181.07      179.39     14.88 o 
   5  -2   2        1.27        4.62      4.72 o 
   6  -2   2        4.74        1.95      2.71 o 
   7  -2   2        0.41       -1.26      5.44 o 
  -7  -1   2        1.51       -0.81      2.89 o 
  -6  -1   2        1.50        6.93      5.95 o 
  -5  -1   2      138.91      176.93      8.65 o 
  -4  -1   2        0.00        2.61      2.51 o 
  -3  -1   2        3.44        6.42      1.58 o 
  -2  -1   2      669.74      764.22     45.53 o 
  -1  -1   2     1179.54     1206.37     28.27 o 
   0  -1   2      221.43      230.44      4.34 o 
   1  -1   2     2759.23     2501.50     38.88 o 
   2  -1   2      217.97      213.26      5.60 o 
   3  -1   2       36.41       32.72      2.41 o 
   4  -1   2        1.23       -0.41      1.24 o 
   5  -1   2        3.51        3.55      3.27 o 
   6  -1   2        3.33        3.03      1.36 o 
   7  -1   2        0.07        5.10      5.05 o 
  -7   0   2        3.17        3.85      2.96 o 
  -6   0   2       99.29      108.87     18.17 o 
  -5   0   2       28.74       36.48      3.43 o 
  -4   0   2       10.92       13.20      2.95 o 
  -3   0   2        7.07        5.83      1.04 o 
  -2   0   2       87.10       78.09      3.64 o 
  -1   0   2        1.72        1.77      0.32 o 
   0   0   2        0.15        0.12      0.14 o 
   1   0   2      410.35      424.04     10.24 o 
   2   0   2       17.72       16.56      1.02 o 
   3   0   2      398.57      411.48     16.73 o 
   4   0   2       28.19       25.15      2.98 o 
   5   0   2        9.17        8.33      1.54 o 
   6   0   2        2.14        5.45      2.52 o 
   7   0   2        3.28        0.92      2.30 o 
  -7   1   2        1.26        2.13      4.59 o 
  -6   1   2        5.57       10.42      3.12 o 
  -5   1   2      130.40      134.38     17.67 o 
  -4   1   2      309.95      309.39     11.45 o 
  -3   1   2       12.71       12.12      1.39 o 
  -2   1   2        2.60        5.01      1.17 o 
  -1   1   2      124.32      129.28      4.95 o 
   0   1   2      737.51      693.40     17.76 o 
   1   1   2      153.04      144.45      2.52 o 
   2   1   2      759.20      805.55     25.28 o 
   3   1   2       11.60       12.52      0.94 o 
   4   1   2       37.23       37.97      2.04 o 
   5   1   2        1.01        1.70      2.05 o 
   6   1   2        2.84        3.50      3.00 o 
   7   1   2        5.89        9.89      4.03 o 
  -7   2   2       18.58       24.32      8.82 o 
  -6   2   2       42.85       53.32      8.75 o 
  -5   2   2        0.08       -0.60      1.34 o 
  -4   2   2      157.36      166.68     13.19 o 
  -3   2   2      135.63      128.89      4.94 o 
  -2   2   2      102.26       79.22     12.54 o 
  -1   2   2     1429.20     1542.27     34.08 o 
   0   2   2      204.03      208.77      4.68 o 
   1   2   2      793.95      771.55     14.52 o 
   2   2   2      232.92      230.88     14.64 o 
   3   2   2        1.37        6.54      1.54 o 
   4   2   2        0.72        5.49      3.72 o 
   5   2   2        0.00        0.09      1.83 o 
   6   2   2        0.14       -0.27      3.61 o 
   7   2   2        0.09        0.51      4.38 o 
  -6   3   2        2.16        1.55      2.04 o 
  -5   3   2       15.67       19.03      2.93 o 
  -4   3   2      223.43      236.13     27.59 o 
  -3   3   2       82.14       94.47      7.05 o 
  -2   3   2       84.56       92.07      4.54 o 
  -1   3   2      287.84      325.88     11.56 o 
   0   3   2       10.86        8.64      0.80 o 
   1   3   2      214.74      221.15      6.05 o 
   2   3   2      175.32      192.62      8.35 o 
   3   3   2       53.24       57.48      9.20 o 
   4   3   2       11.48       15.97      3.22 o 
   5   3   2        1.67        0.79      1.88 o 
   6   3   2        0.60        2.13      2.47 o 
  -6   4   2        1.57       -1.02      3.39 o 
  -5   4   2        0.48        1.31      1.76 o 
  -4   4   2      104.32       96.89     11.80 o 
  -3   4   2      206.31      221.43     12.62 o 
  -2   4   2       41.67       34.63      2.57 o 
  -1   4   2      745.78      758.18     22.09 o 
   0   4   2      238.84      252.89      7.94 o 
   1   4   2      460.46      539.45     28.57 o 
   2   4   2       15.88       16.47      1.43 o 
   3   4   2       14.60       19.95      2.73 o 
   4   4   2       12.23       10.93      2.41 o 
   5   4   2        0.06       -2.97      2.97 o 
   6   4   2        3.67        5.18      3.62 o 
  -6   5   2        0.27       -0.89      3.62 o 
  -5   5   2        0.24        0.14      1.58 o 
  -4   5   2       23.27       20.19      2.58 o 
  -3   5   2        3.38        2.71      1.98 o 
  -2   5   2       62.62       74.47      5.93 o 
  -1   5   2       31.90       32.98      4.36 o 
   0   5   2       43.10       61.33      4.84 o 
   1   5   2       84.37       90.96      4.23 o 
   2   5   2        2.60       -0.98      1.57 o 
   3   5   2       24.76       19.37      6.86 o 
   4   5   2        0.36        5.04      4.18 o 
   5   5   2        3.44       -2.70      2.70 o 
   6   5   2        0.17        5.17      3.70 o 
  -5   6   2        0.32        2.20      4.69 o 
  -4   6   2       28.01       21.21      2.99 o 
  -3   6   2       35.14       34.70      2.86 o 
  -2   6   2       70.57       73.10      8.03 o 
  -1   6   2       89.00       88.28      5.47 o 
   0   6   2       29.37       38.72      3.44 o 
   1   6   2       60.05       61.72     14.82 o 
   2   6   2        0.03        0.98      0.75 o 
   3   6   2        0.72        0.34      1.84 o 
   4   6   2        1.46        3.02      2.28 o 
   5   6   2        6.20        8.81      3.01 o 
  -5   7   2        1.15       -3.72      4.78 o 
  -4   7   2        3.18       -0.49      5.41 o 
  -3   7   2       26.61       16.27      2.54 o 
  -2   7   2       17.39       19.78      3.15 o 
  -1   7   2       65.99       83.84      5.99 o 
   0   7   2        0.76        0.25      1.37 o 
   1   7   2        3.09        2.21      2.14 o 
   2   7   2        4.71       -0.15      2.25 o 
   3   7   2        0.36        3.19      4.88 o 
   4   7   2        0.00       -0.61      2.21 o 
   5   7   2        1.19        1.70      2.86 o 
  -4   8   2        3.90        9.81      5.15 o 
  -3   8   2        0.16        0.13      2.90 o 
  -2   8   2        8.78        3.14      3.37 o 
  -1   8   2        4.10       10.12      2.56 o 
   0   8   2        0.24        3.63      1.96 o 
   1   8   2        1.57        0.71      1.59 o 
   2   8   2        2.35        2.07      4.26 o 
   3   8   2        0.05       -0.77      2.87 o 
   4   8   2        3.38        7.66      3.47 o 
  -3   9   2        0.00        2.71      4.18 o 
  -2   9   2       27.24       18.87     10.95 o 
  -1   9   2        1.83        0.26      2.80 o 
   0   9   2        3.74        1.91      2.02 o 
   1   9   2        1.77        1.19      2.84 o 
   2   9   2        0.08        3.11      2.98 o 
   3   9   2        0.59       -0.78      2.77 o 
  -1  10   2        0.81        1.99      3.03 o 
   0  10   2        0.17        1.84      4.73 o 
   1  10   2        0.06        1.96      4.81 o 
   0 -10   3        3.33        3.02      5.44 o 
  -3  -9   3        6.96        1.72      2.99 o 
  -2  -9   3        2.78       -0.68      3.33 o 
  -1  -9   3       26.54       29.01      6.59 o 
   0  -9   3        0.30       -1.98      2.93 o 
   1  -9   3        2.53        2.72      5.42 o 
   2  -9   3        7.32       11.17      7.72 o 
   3  -9   3        0.42       -0.21      4.42 o 
  -4  -8   3        0.54       -1.10      3.35 o 
  -3  -8   3        0.04        3.13      2.66 o 
  -2  -8   3       18.95       13.95      4.31 o 
  -1  -8   3       13.40       18.20      2.94 o 
   0  -8   3        1.74        0.11      2.57 o 
   1  -8   3        1.49        3.55      4.03 o 
   2  -8   3        1.80        1.91      2.25 o 
   3  -8   3        3.11        8.71      3.08 o 
   4  -8   3        1.13       -1.14      2.62 o 
  -5  -7   3        0.73        4.14      2.83 o 
  -4  -7   3       19.54       18.28      3.34 o 
  -3  -7   3       28.12       29.65      3.64 o 
  -2  -7   3       46.71       34.42      3.83 o 
  -1  -7   3       24.59       24.18      2.81 o 
   0  -7   3      111.61      111.58      8.98 o 
   1  -7   3        8.18        2.50      2.24 o 
   2  -7   3        0.07        0.46      1.82 o 
   3  -7   3        0.01        0.10      1.84 o 
   4  -7   3        0.02       -1.07      2.78 o 
   5  -7   3        0.02        1.18      2.75 o 
  -5  -6   3        0.49        2.51      3.59 o 
  -4  -6   3        1.95        2.08      2.83 o 
  -3  -6   3        2.77        3.07      4.07 o 
  -2  -6   3      106.52       97.49      4.89 o 
  -1  -6   3       11.26       15.17      2.10 o 
   0  -6   3      101.92      107.85      5.23 o 
   1  -6   3       68.60       63.78      5.28 o 
   2  -6   3        6.14        2.53      2.38 o 
   3  -6   3        0.12        3.26      2.07 o 
   4  -6   3        0.13        2.90      2.90 o 
   5  -6   3        2.55        9.53      6.27 o 
  -6  -5   3        0.13        1.76      2.75 o 
  -5  -5   3        0.31        0.58      1.93 o 
  -4  -5   3       15.04       15.87      2.86 o 
  -3  -5   3       12.67       14.59      2.40 o 
  -2  -5   3       43.42       39.16      2.65 o 
  -1  -5   3       49.47       44.58      2.50 o 
   0  -5   3      255.53      270.06     13.27 o 
   1  -5   3        7.83        6.08      2.29 o 
   2  -5   3        5.76        6.17      2.95 o 
   3  -5   3        2.12        5.63      2.13 o 
   4  -5   3        0.57       -0.37      3.39 o 
   5  -5   3        0.96       -0.51      3.82 o 
   6  -5   3        0.14        3.24      4.11 o 
  -6  -4   3        0.13        3.50      4.44 o 
  -5  -4   3        0.15       -1.16      1.99 o 
  -4  -4   3       77.22       72.20      5.63 o 
  -3  -4   3       22.62       19.75      1.46 o 
  -2  -4   3       49.42       43.15      2.31 o 
  -1  -4   3       12.67       12.54      1.49 o 
   0  -4   3      183.37      172.15      7.32 o 
   1  -4   3      381.40      336.01     21.64 o 
   2  -4   3        6.03        5.69      1.81 o 
   3  -4   3       16.64       14.43      3.08 o 
   4  -4   3        5.42        0.72      1.88 o 
   5  -4   3        4.46        3.51      2.54 o 
   6  -4   3        2.80        4.38      2.93 o 
  -6  -3   3       13.59       19.04      3.80 o 
  -5  -3   3        7.96        9.27      2.92 o 
  -4  -3   3       10.21       10.43      2.31 o 
  -3  -3   3        7.65        8.87      2.37 o 
  -2  -3   3       66.71       79.33      5.88 o 
  -1  -3   3      235.17      256.63      7.89 o 
   0  -3   3       20.67       16.79      2.12 o 
   1  -3   3       39.41       24.97      4.03 o 
   2  -3   3        1.07        2.40      1.26 o 
   3  -3   3        1.03        1.88      1.82 o 
   4  -3   3       29.91       19.53      3.73 o 
   5  -3   3        0.22        3.74      3.58 o 
   6  -3   3        1.68        0.62      1.87 o 
  -6  -2   3        7.27        6.42      3.08 o 
  -5  -2   3        5.99        6.11      4.89 o 
  -4  -2   3      160.38      169.27      7.81 o 
  -3  -2   3        1.30        1.01      0.76 o 
  -2  -2   3      341.91      332.31      8.76 o 
  -1  -2   3       48.70       40.32      1.57 o 
   0  -2   3        0.33        0.72      0.32 o 
   1  -2   3      357.46      419.94     52.79 o 
   2  -2   3        0.01        0.58      2.20 o 
   3  -2   3      163.09      131.49      9.18 o 
   4  -2   3        5.36        4.94      1.44 o 
   5  -2   3        0.19       -0.86      1.28 o 
   6  -2   3        0.06        0.31      2.05 o 
  -7  -1   3        3.26        3.89      5.70 o 
  -6  -1   3       20.26       25.81      4.96 o 
  -5  -1   3       26.60       27.54      3.67 o 
  -4  -1   3        0.66        0.40      1.45 o 
  -3  -1   3      142.60      147.59      5.12 o 
  -2  -1   3      105.05      119.89      3.95 o 
  -1  -1   3       12.60       14.76      1.34 o 
   0  -1   3        0.09        1.34      1.14 o 
   1  -1   3       21.65       20.84      1.00 o 
   2  -1   3        0.40        0.42      0.57 o 
   3  -1   3      173.98      148.66      6.56 o 
   4  -1   3       44.89       43.68      2.72 o 
   5  -1   3       23.70       20.56      2.10 o 
   6  -1   3        8.66        7.44      2.24 o 
   7  -1   3        1.60       -5.94      5.94 o 
  -7   0   3        2.97       -0.07      3.50 o 
  -6   0   3       83.56       85.51     10.92 o 
  -5   0   3       14.54       13.67      2.41 o 
  -4   0   3       40.00       43.70      3.19 o 
  -3   0   3       66.62       74.38      3.22 o 
  -2   0   3      720.13      621.61     28.37 o 
  -1   0   3     2322.49     1893.93     26.16 o 
   0   0   3       63.74       61.63      3.27 o 
   1   0   3       19.77       16.68      1.26 o 
   2   0   3        4.00        2.04      1.18 o 
   3   0   3      162.99      176.26      6.57 o 
   4   0   3        9.32        8.60      1.66 o 
   5   0   3        0.36        2.57      1.64 o 
   6   0   3        0.01        3.03      2.72 o 
   7   0   3        8.30        7.37      3.83 o 
  -7   1   3        2.49       -0.65      4.98 o 
  -6   1   3        1.92        0.84      1.79 o 
  -5   1   3       11.22       12.86      2.58 o 
  -4   1   3       32.48       30.31      2.23 o 
  -3   1   3      147.02      145.13     11.66 o 
  -2   1   3      237.80      230.92      6.08 o 
  -1   1   3      323.76      265.08      8.24 o 
   0   1   3       16.79       14.33      1.04 o 
   1   1   3      564.51      555.64     11.70 o 
   2   1   3       50.41       59.31      3.96 o 
   3   1   3      261.37      258.02     11.17 o 
   4   1   3        0.26        0.39      0.91 o 
   5   1   3       25.60       28.35      3.54 o 
   6   1   3       11.20       14.23      4.69 o 
   7   1   3        1.05       -0.28      4.94 o 
  -6   2   3       41.35       38.65      4.02 o 
  -5   2   3      160.39      160.98      9.54 o 
  -4   2   3       12.80       12.67      1.92 o 
  -3   2   3        4.25        5.31      1.21 o 
  -2   2   3       63.09       64.39      3.85 o 
  -1   2   3      887.20      900.18     19.30 o 
   0   2   3      677.83      661.70     23.64 o 
   1   2   3        8.87       12.15      1.17 o 
   2   2   3        7.54       13.72      2.14 o 
   3   2   3       28.12       32.66      1.58 o 
   4   2   3       11.90       14.28      4.78 o 
   5   2   3       18.00       19.56      3.50 o 
   6   2   3        0.04        3.91      6.64 o 
   7   2   3        4.08        3.11      2.86 o 
  -6   3   3        0.62        3.30      2.91 o 
  -5   3   3        0.09       -2.29      2.29 o 
  -4   3   3       90.30      106.39     22.32 o 
  -3   3   3        0.92        2.95      3.54 o 
  -2   3   3      199.74      208.61     13.73 o 
  -1   3   3      802.25      893.64     23.01 o 
   0   3   3      284.66      283.04     12.22 o 
   1   3   3      881.97      938.07     22.98 o 
   2   3   3        6.85       12.47      1.64 o 
   3   3   3        4.53        4.13      2.06 o 
   4   3   3        3.52        8.99      2.38 o 
   5   3   3        0.75       -2.38      2.38 o 
   6   3   3        2.03        5.71      6.21 o 
  -6   4   3        1.06        1.94      4.93 o 
  -5   4   3       67.13       57.44      7.61 o 
  -4   4   3       21.06       21.25      2.46 o 
  -3   4   3        0.96        3.28      2.03 o 
  -2   4   3       25.37       31.51      3.04 o 
  -1   4   3        4.47        6.61      3.16 o 
   0   4   3       52.16       49.89      2.63 o 
   1   4   3       20.11       20.83      1.61 o 
   2   4   3        0.95       -0.44      0.56 o 
   3   4   3       13.70       11.20      2.32 o 
   4   4   3        0.01       -1.93      2.08 o 
   5   4   3       17.85       17.89      3.38 o 
   6   4   3        1.09        1.75      2.73 o 
  -6   5   3        0.40        3.09      5.44 o 
  -5   5   3        0.00       -1.80      1.86 o 
  -4   5   3       39.81       34.30      3.43 o 
  -3   5   3        8.76       11.06      2.05 o 
  -2   5   3        6.72        7.63      1.87 o 
  -1   5   3       54.84       58.68      3.67 o 
   0   5   3      390.77      448.79     15.87 o 
   1   5   3      130.81      132.79      7.33 o 
   2   5   3       36.86       33.79      2.11 o 
   3   5   3        3.96        2.48      2.32 o 
   4   5   3        7.67        9.94      2.75 o 
   5   5   3        0.18        6.45      4.25 o 
   6   5   3        0.63        4.23      3.27 o 
  -5   6   3        0.64        1.50      3.79 o 
  -4   6   3        0.13        0.70      2.28 o 
  -3   6   3        0.20       -1.79      3.00 o 
  -2   6   3       13.99       13.60      2.79 o 
  -1   6   3        0.00        1.28      1.85 o 
   0   6   3       12.22       14.73      2.98 o 
   1   6   3        1.15        1.41      1.24 o 
   2   6   3        1.52        7.04     11.18 o 
   3   6   3       24.45       29.45      4.12 o 
   4   6   3        1.26        2.20      2.68 o 
   5   6   3        1.82       -1.28      2.34 o 
  -5   7   3        0.93        7.54      5.34 o 
  -4   7   3        0.46        2.75      3.77 o 
  -3   7   3        0.48        1.74      2.77 o 
  -2   7   3        4.91        8.29      3.86 o 
  -1   7   3       19.74       22.88      2.99 o 
   0   7   3       34.79       37.50      6.76 o 
   1   7   3        0.86       -0.52      1.47 o 
   2   7   3        3.59        2.85      2.25 o 
   3   7   3        2.55        3.79      2.90 o 
   4   7   3        2.60        2.49      3.13 o 
   5   7   3        0.22        1.23      2.92 o 
  -4   8   3        3.22        2.34      5.41 o 
  -3   8   3        0.36       -0.30      2.58 o 
  -2   8   3        0.09        0.55      1.94 o 
  -1   8   3        5.35        8.89      4.02 o 
   0   8   3        2.03        0.22      1.72 o 
   1   8   3        2.04        3.59      2.03 o 
   2   8   3        1.24        2.14      2.68 o 
   3   8   3        7.44        5.32      2.94 o 
   4   8   3        8.33        9.99      6.63 o 
  -3   9   3        0.01        1.09      3.96 o 
  -2   9   3        9.94        7.73      9.83 o 
  -1   9   3        4.24        5.47      2.67 o 
   0   9   3        0.64       -0.76      2.10 o 
   1   9   3        0.07        1.01      3.35 o 
   2   9   3        3.18       -1.03      3.24 o 
   3   9   3        0.49        0.47      3.13 o 
  -1  10   3        0.75       10.75      6.93 o 
   0  10   3        0.47       -0.24      5.05 o 
   1  10   3        0.44       -4.13      4.13 o 
  -3  -9   4        0.10        3.79      4.83 o 
  -2  -9   4        3.15       11.11      4.73 o 
  -1  -9   4        0.23       -2.68      2.68 o 
   0  -9   4        0.25       -0.96      4.70 o 
   1  -9   4        3.22        3.17      3.60 o 
   2  -9   4        7.93        7.01      4.48 o 
  -4  -8   4        2.28       -2.38      3.15 o 
  -3  -8   4        3.34        2.51      3.79 o 
  -2  -8   4        4.98        0.06      2.14 o 
  -1  -8   4        2.01        4.70      2.45 o 
   0  -8   4        3.98        1.15      4.11 o 
   1  -8   4        5.63        4.68      3.55 o 
   2  -8   4        0.87        0.85      3.84 o 
   3  -8   4        1.76        4.81      2.82 o 
   4  -8   4        1.89        0.17      3.04 o 
  -5  -7   4        0.49       -2.21      2.79 o 
  -4  -7   4        0.98       -0.02      1.89 o 
  -3  -7   4        0.03       -0.89      2.63 o 
  -2  -7   4        1.32        3.32      2.25 o 
  -1  -7   4        0.04        1.90      2.30 o 
   0  -7   4       38.89       35.97      4.75 o 
   1  -7   4       11.90       14.35      3.96 o 
   2  -7   4        1.27        3.75      2.33 o 
   3  -7   4        0.26        3.32      6.97 o 
   4  -7   4        2.55        2.08      2.84 o 
  -5  -6   4        6.20        5.37      4.87 o 
  -4  -6   4        5.32        3.78      2.30 o 
  -3  -6   4       13.98       10.70      2.39 o 
  -2  -6   4       22.28       26.99      2.59 o 
  -1  -6   4       37.11       38.78      2.93 o 
   0  -6   4        9.80       12.58      2.75 o 
   1  -6   4        1.56        1.47      2.34 o 
   2  -6   4        0.33       -1.00      2.10 o 
   3  -6   4       10.28        7.33      2.54 o 
   4  -6   4        1.16        2.18      2.36 o 
   5  -6   4        0.25        2.65      2.59 o 
  -6  -5   4        3.81        7.76      6.23 o 
  -5  -5   4        0.11        6.71      4.41 o 
  -4  -5   4        5.36        4.49      2.29 o 
  -3  -5   4        3.29        3.78      1.11 o 
  -2  -5   4        2.55        0.66      0.83 o 
  -1  -5   4       14.30       15.57      1.77 o 
   0  -5   4       79.20       84.02      4.69 o 
   1  -5   4        3.08        7.65      2.55 o 
   2  -5   4        3.36        9.55      4.66 o 
   3  -5   4        1.57        8.46      2.63 o 
   4  -5   4       18.03       10.65      2.79 o 
   5  -5   4        9.96        5.44      3.02 o 
  -6  -4   4        2.57        3.46      6.11 o 
  -5  -4   4        1.33        2.42      2.17 o 
  -4  -4   4       13.29        7.35      3.37 o 
  -3  -4   4        1.99        0.84      1.15 o 
  -2  -4   4        0.66        0.40      0.84 o 
  -1  -4   4      356.12      374.55     11.58 o 
   0  -4   4       17.80       18.03      1.18 o 
   1  -4   4       79.93       87.58      6.08 o 
   2  -4   4        2.91        3.35      1.72 o 
   3  -4   4       15.32       20.24      3.49 o 
   4  -4   4        7.65       11.35      2.67 o 
   5  -4   4        2.76        3.95      2.63 o 
   6  -4   4        0.05       -0.89      2.29 o 
  -6  -3   4        1.27       -1.29      2.44 o 
  -5  -3   4        0.13       -0.19      1.63 o 
  -4  -3   4        8.82        6.88      1.58 o 
  -3  -3   4        4.23        5.78      1.64 o 
  -2  -3   4       89.94       83.86      6.74 o 
  -1  -3   4       57.86       73.17      3.00 o 
   0  -3   4        6.55        5.16      0.62 o 
   1  -3   4       89.06       72.30      4.00 o 
   2  -3   4        1.97        1.65      1.44 o 
   3  -3   4        3.74        5.23      3.13 o 
   4  -3   4        3.81       11.74      5.22 o 
   5  -3   4       35.77       27.43      4.02 o 
   6  -3   4        0.01        1.29      2.30 o 
  -6  -2   4       25.21       29.87      4.63 o 
  -5  -2   4       25.66       33.23      4.56 o 
  -4  -2   4       43.32       41.88      2.73 o 
  -3  -2   4      173.48      182.10      6.19 o 
  -2  -2   4      112.29      128.36      6.34 o 
  -1  -2   4      452.53      489.58     12.79 o 
   0  -2   4      305.15      270.37      6.52 o 
   1  -2   4      188.09      222.22     23.82 o 
   2  -2   4       23.22       29.96      2.88 o 
   3  -2   4        8.37        7.82      2.04 o 
   4  -2   4       14.97       12.90      2.80 o 
   5  -2   4       45.39       36.70      2.95 o 
   6  -2   4        5.42       -0.23      3.82 o 
  -6  -1   4       16.36       24.42      4.40 o 
  -5  -1   4       48.05       41.86      3.91 o 
  -4  -1   4       34.20       31.36      2.33 o 
  -3  -1   4      188.72      189.40      6.28 o 
  -2  -1   4      596.71      592.75     32.36 o 
  -1  -1   4        0.17        0.71      0.79 o 
   0  -1   4      101.68      106.20      4.98 o 
   1  -1   4      843.65      815.81     17.34 o 
   2  -1   4      114.53      108.25      5.25 o 
   3  -1   4        9.81       16.25      3.67 o 
   4  -1   4        0.69        1.86      2.03 o 
   5  -1   4        8.15       10.86      1.84 o 
   6  -1   4        0.78       -0.33      1.36 o 
  -7   0   4        6.64        4.93      4.93 o 
  -6   0   4        8.18        5.42      2.35 o 
  -5   0   4       28.01       31.79      4.96 o 
  -4   0   4       18.31       22.39      2.38 o 
  -3   0   4      452.56      519.29     21.03 o 
  -2   0   4       25.72       28.69      2.10 o 
  -1   0   4        9.27        8.38      0.86 o 
   0   0   4      640.64      618.79     16.94 o 
   1   0   4       49.85       53.70      3.58 o 
   2   0   4       58.29       49.90      2.04 o 
   3   0   4      111.52      119.07     11.50 o 
   4   0   4        1.42        2.64      1.20 o 
   5   0   4       28.63       25.82      2.58 o 
   6   0   4       27.06       23.04      7.31 o 
   7   0   4        5.58        1.52      4.13 o 
  -6   1   4        4.98        2.97      2.29 o 
  -5   1   4       97.41      104.66     10.47 o 
  -4   1   4        1.72       -0.37      1.00 o 
  -3   1   4      235.05      228.69      7.23 o 
  -2   1   4      820.92      907.89     41.20 o 
  -1   1   4       20.85       23.99      2.29 o 
   0   1   4        8.36        6.42      0.64 o 
   1   1   4      337.43      353.57     19.02 o 
   2   1   4      309.57      314.31      8.92 o 
   3   1   4        6.01        8.36      1.05 o 
   4   1   4        1.60        2.49      1.50 o 
   5   1   4        2.03        0.60      2.15 o 
   6   1   4       13.29       15.59      3.89 o 
   7   1   4        0.04        3.47      3.35 o 
  -6   2   4        0.00        0.82      2.58 o 
  -5   2   4       12.41       12.06      1.95 o 
  -4   2   4       71.15       73.03      5.79 o 
  -3   2   4       28.59       31.32      4.99 o 
  -2   2   4        8.98        5.62      0.83 o 
  -1   2   4       10.31       12.53      1.60 o 
   0   2   4       54.68       52.50      4.19 o 
   1   2   4       76.88       72.46      3.86 o 
   2   2   4        0.35        0.41      0.71 o 
   3   2   4      223.64      232.30      6.78 o 
   4   2   4       12.15       11.84      2.54 o 
   5   2   4        2.47        7.73      2.52 o 
   6   2   4       12.20       16.42      5.17 o 
  -6   3   4        0.35        0.88      2.71 o 
  -5   3   4        6.46        3.25      3.36 o 
  -4   3   4       17.19       17.23      2.43 o 
  -3   3   4       12.96       12.58      1.73 o 
  -2   3   4      302.86      362.90     24.15 o 
  -1   3   4        0.17        1.10      2.19 o 
   0   3   4       42.53       37.85      1.82 o 
   1   3   4       12.22        9.50      1.50 o 
   2   3   4      106.66      131.41      7.96 o 
   3   3   4       19.76       19.20      3.04 o 
   4   3   4        1.41        3.14      2.13 o 
   5   3   4       20.98       19.24      3.41 o 
   6   3   4        3.29        6.28      3.04 o 
  -6   4   4        1.17        0.93      2.55 o 
  -5   4   4       34.66       38.32      5.10 o 
  -4   4   4        1.60        0.85      1.35 o 
  -3   4   4        1.45        1.51      3.03 o 
  -2   4   4        2.24        2.18      1.13 o 
  -1   4   4        7.01        6.10      1.18 o 
   0   4   4       18.27       16.06      1.45 o 
   1   4   4        4.37        5.56      3.72 o 
   2   4   4        0.04       -0.51      0.99 o 
   3   4   4      111.91      131.91      8.89 o 
   4   4   4       47.58       48.31      5.23 o 
   5   4   4       13.31        9.21      3.20 o 
   6   4   4        0.93        2.31      3.00 o 
  -6   5   4        0.10        5.05      6.11 o 
  -5   5   4        8.75        6.59      4.35 o 
  -4   5   4        1.99        6.07      1.94 o 
  -3   5   4        3.06        2.07      1.58 o 
  -2   5   4       24.86       31.59      3.24 o 
  -1   5   4        4.29        8.42      3.09 o 
   0   5   4       40.43       42.58      2.81 o 
   1   5   4        4.29        1.53      3.17 o 
   2   5   4        2.50        1.99      1.44 o 
   3   5   4       17.43       21.40      3.83 o 
   4   5   4       63.00       57.87      5.66 o 
   5   5   4        8.35        9.69      3.20 o 
   6   5   4        5.11       11.63      4.08 o 
  -5   6   4        1.14        4.69      5.24 o 
  -4   6   4        0.58       -0.06      2.04 o 
  -3   6   4        0.71        0.75      2.37 o 
  -2   6   4        0.93        2.78      1.61 o 
  -1   6   4        2.20        7.73      3.53 o 
   0   6   4       41.94       41.87      3.90 o 
   1   6   4       11.68       11.67      2.56 o 
   2   6   4        4.66        6.18      1.59 o 
   3   6   4       14.92       20.02      5.94 o 
   4   6   4       22.50       16.17      3.80 o 
   5   6   4        0.90        2.56      6.67 o 
  -4   7   4        6.63       14.01      6.52 o 
  -3   7   4        0.00        1.30      1.86 o 
  -2   7   4        0.43        1.16      3.00 o 
  -1   7   4        5.72        3.98      2.18 o 
   0   7   4        0.15        0.15      1.52 o 
   1   7   4       11.91       10.58      2.16 o 
   2   7   4        8.30       15.27      3.75 o 
   3   7   4        1.34       -0.01      2.22 o 
   4   7   4       36.04       34.09      5.59 o 
   5   7   4        2.32       -2.26      3.33 o 
  -4   8   4        8.99       21.26      8.41 o 
  -3   8   4        0.06       -0.05      4.03 o 
  -2   8   4        1.18        3.43      2.42 o 
  -1   8   4        1.82        1.75      2.14 o 
   0   8   4       10.43       15.52      2.95 o 
   1   8   4        0.70        3.78      2.33 o 
   2   8   4        1.96       -0.31      2.15 o 
   3   8   4        0.49        4.46      3.40 o 
   4   8   4        0.14        9.88      6.45 o 
  -3   9   4        0.08       -1.16      4.40 o 
  -2   9   4        0.76       -1.84      4.23 o 
  -1   9   4        0.07       -1.42      2.29 o 
   0   9   4        2.63        0.91      2.12 o 
   1   9   4        0.04        0.84      2.83 o 
   2   9   4       20.04       18.98      5.10 o 
   3   9   4        0.22       -3.15      3.15 o 
  -1  10   4        1.14       -2.37      4.73 o 
   0  10   4        0.03        1.01      4.57 o 
   1  10   4        0.82        2.44      3.28 o 
  -2  -9   5        7.58       12.25      6.57 o 
  -1  -9   5        0.47       -4.40      4.81 o 
   0  -9   5        0.16        3.42      2.86 o 
   1  -9   5        0.46        1.36      3.74 o 
   2  -9   5        0.02        1.73      3.47 o 
  -3  -8   5        1.45        4.76      2.80 o 
  -2  -8   5        0.00        5.92      4.71 o 
  -1  -8   5        0.52        0.55      2.14 o 
   0  -8   5        0.38        0.02      2.41 o 
   1  -8   5        9.36       15.69      5.92 o 
   2  -8   5        1.15        1.10      3.06 o 
   3  -8   5        0.62        2.27      4.30 o 
  -4  -7   5        0.49       -2.51      2.51 o 
  -3  -7   5        5.09        6.45      2.85 o 
  -2  -7   5        6.02        4.11      1.39 o 
  -1  -7   5        4.52        4.40      2.37 o 
   0  -7   5        1.31        0.33      3.14 o 
   1  -7   5        1.06        0.17      2.16 o 
   2  -7   5        0.44        4.39      3.60 o 
   3  -7   5        8.75        9.91      3.92 o 
   4  -7   5        0.94        0.17      4.18 o 
  -5  -6   5        5.38        3.31      4.01 o 
  -4  -6   5        0.47       -0.48      1.94 o 
  -3  -6   5        5.63        5.27      2.16 o 
  -2  -6   5        0.98        0.30      1.40 o 
  -1  -6   5        1.67        3.16      1.38 o 
   0  -6   5       15.78       19.88      3.80 o 
   1  -6   5       20.35       23.15      6.53 o 
   2  -6   5        2.84        3.54      2.67 o 
   3  -6   5       10.59        8.45      2.96 o 
   4  -6   5        7.09        8.36      7.36 o 
   5  -6   5        0.74        2.20      3.58 o 
  -5  -5   5        2.18        5.57      2.65 o 
  -4  -5   5       35.16       33.07      4.29 o 
  -3  -5   5        2.78        5.46      1.95 o 
  -2  -5   5        0.89        4.63      1.29 o 
  -1  -5   5        1.72        3.09      1.22 o 
   0  -5   5        3.37        3.27      1.28 o 
   1  -5   5       32.59       38.22     12.03 o 
   2  -5   5        5.45        5.37      6.23 o 
   3  -5   5       36.18       30.94      8.89 o 
   4  -5   5        5.65        8.04      3.27 o 
   5  -5   5        0.03        0.46      3.55 o 
  -6  -4   5        0.10        5.37      3.65 o 
  -5  -4   5        5.76        2.76      2.32 o 
  -4  -4   5        1.41       -0.22      2.00 o 
  -3  -4   5        4.58        5.54      1.80 o 
  -2  -4   5       16.49       22.05      1.99 o 
  -1  -4   5       31.65       35.93      4.41 o 
   0  -4   5       76.10       79.15      5.22 o 
   1  -4   5        0.73        0.14      2.96 o 
   2  -4   5       14.99       17.80      2.96 o 
   3  -4   5       61.53       56.86      5.84 o 
   4  -4   5       20.03       19.35      4.17 o 
   5  -4   5        5.47        8.18      3.15 o 
   6  -4   5        0.42        3.68      3.53 o 
  -6  -3   5       12.70        9.34      3.15 o 
  -5  -3   5        0.40        1.24      2.11 o 
  -4  -3   5       69.39       64.02      4.14 o 
  -3  -3   5      127.41      129.15      6.47 o 
  -2  -3   5       13.65       15.21      2.18 o 
  -1  -3   5      121.43      128.54      4.54 o 
   0  -3   5        9.12        6.64      0.92 o 
   1  -3   5       28.56       29.93      2.89 o 
   2  -3   5      151.92      151.09     10.24 o 
   3  -3   5       23.88       26.14      4.31 o 
   4  -3   5        2.36        4.41      4.64 o 
   5  -3   5        7.77        6.40      2.53 o 
   6  -3   5        0.18        0.92      2.54 o 
  -6  -2   5        0.15       -2.26      2.88 o 
  -5  -2   5        9.06        7.95      2.35 o 
  -4  -2   5       17.81       14.92      1.75 o 
  -3  -2   5       77.61       75.81      3.99 o 
  -2  -2   5      165.92      161.02     17.68 o 
  -1  -2   5        7.59        5.24      0.95 o 
   0  -2   5        4.91        4.91      0.74 o 
   1  -2   5        4.33        8.11      3.59 o 
   2  -2   5        0.11        0.71      1.25 o 
   3  -2   5      139.67      123.43      5.81 o 
   4  -2   5       30.11       25.41      2.96 o 
   5  -2   5        0.00        0.89      1.91 o 
   6  -2   5        0.00        1.19      2.25 o 
  -6  -1   5        4.68       10.49      3.00 o 
  -5  -1   5        0.01       -0.47      2.04 o 
  -4  -1   5       17.33       18.01      1.99 o 
  -3  -1   5       67.09       80.98      7.39 o 
  -2  -1   5      234.16      225.99      8.34 o 
  -1  -1   5      171.13      210.24      8.30 o 
   0  -1   5      243.92      220.78      8.96 o 
   1  -1   5        5.30        8.38      1.07 o 
   2  -1   5      193.26      201.68      9.32 o 
   3  -1   5        4.35        6.17      1.26 o 
   4  -1   5        0.08        3.55      2.00 o 
   5  -1   5        2.49        3.92      1.91 o 
   6  -1   5        0.49       -1.62      4.08 o 
  -6   0   5        1.11        1.06      2.26 o 
  -5   0   5        6.26        6.85      1.76 o 
  -4   0   5        0.47       -1.01      1.01 o 
  -3   0   5      281.08      274.86      8.38 o 
  -2   0   5        2.29        2.11      0.54 o 
  -1   0   5      441.77      427.55      9.13 o 
   0   0   5      288.07      300.64      7.80 o 
   1   0   5      636.83      646.62     35.41 o 
   2   0   5       22.58       25.28      1.72 o 
   3   0   5       45.63       40.80      2.73 o 
   4   0   5       43.39       42.52      3.19 o 
   5   0   5        3.82        5.64      1.57 o 
   6   0   5        3.43        4.91      2.69 o 
  -6   1   5        0.50       -2.16      2.16 o 
  -5   1   5        2.34        3.22      1.80 o 
  -4   1   5       24.20       27.31      4.79 o 
  -3   1   5       12.58       10.84      1.88 o 
  -2   1   5       89.87       71.79      2.16 o 
  -1   1   5        4.29        4.94      1.02 o 
   0   1   5      636.60      626.83     13.49 o 
   1   1   5      230.48      236.29      6.98 o 
   2   1   5      231.52      279.22     10.49 o 
   3   1   5       14.62       12.46      1.56 o 
   4   1   5        1.98        3.24      2.21 o 
   5   1   5        1.82        3.52      2.34 o 
   6   1   5       24.11       22.63      4.09 o 
  -6   2   5        0.22       -1.06      2.37 o 
  -5   2   5        2.43        3.73      2.62 o 
  -4   2   5       15.21       12.95      1.68 o 
  -3   2   5        9.54       11.26      1.55 o 
  -2   2   5       13.61       15.93      2.25 o 
  -1   2   5        1.90        0.28      1.88 o 
   0   2   5      831.41      828.23     18.35 o 
   1   2   5      235.20      279.95     13.44 o 
   2   2   5      273.25      291.41      8.79 o 
   3   2   5        6.26        5.80      0.99 o 
   4   2   5       19.13       19.48      2.55 o 
   5   2   5        0.17       -0.12      2.34 o 
   6   2   5        2.61        8.48      3.28 o 
  -6   3   5        1.24        0.72      2.29 o 
  -5   3   5        0.39       -0.03      1.85 o 
  -4   3   5       37.71       37.55      3.65 o 
  -3   3   5        0.79        0.96      1.68 o 
  -2   3   5        0.29       -1.13      1.98 o 
  -1   3   5       44.20       36.28      2.61 o 
   0   3   5       53.67       54.65      2.25 o 
   1   3   5      354.08      384.89     13.03 o 
   2   3   5      563.69      593.14     26.24 o 
   3   3   5       44.73       37.42      4.86 o 
   4   3   5       13.02       15.99      3.38 o 
   5   3   5        0.07        0.10      3.65 o 
   6   3   5       36.12       37.65      5.63 o 
  -6   4   5        0.61        5.62      6.73 o 
  -5   4   5       18.56       19.06      3.64 o 
  -4   4   5        0.33        2.00      2.19 o 
  -3   4   5        7.45        7.67      1.51 o 
  -2   4   5       76.61       73.65      6.87 o 
  -1   4   5       33.28       35.97      2.31 o 
   0   4   5      108.35       96.47      6.40 o 
   1   4   5        5.37        5.85      2.92 o 
   2   4   5       82.32       81.54      3.59 o 
   3   4   5        0.00        2.56      3.61 o 
   4   4   5        2.36       10.66      3.29 o 
   5   4   5        6.61       10.20      3.76 o 
   6   4   5        4.77        6.03      4.42 o 
  -5   5   5        7.93        3.79      2.47 o 
  -4   5   5        1.37        0.04      2.25 o 
  -3   5   5        6.43        8.67      1.78 o 
  -2   5   5        2.20        2.10      2.17 o 
  -1   5   5        0.57        0.64      1.22 o 
   0   5   5        1.53        4.58      1.96 o 
   1   5   5       23.19       22.09      2.38 o 
   2   5   5      265.92      270.93     10.53 o 
   3   5   5       92.31       83.65      7.61 o 
   4   5   5       32.52       32.72      5.04 o 
   5   5   5        0.29        1.04      5.10 o 
   6   5   5        1.77        1.81      3.44 o 
  -5   6   5        8.03        9.94      6.75 o 
  -4   6   5        3.48       11.06      3.50 o 
  -3   6   5        3.91        3.60      2.11 o 
  -2   6   5       51.50       59.73      4.85 o 
  -1   6   5        0.49        2.48      5.46 o 
   0   6   5        0.58        2.25      1.54 o 
   1   6   5       16.42       15.30      2.15 o 
   2   6   5        1.12        3.84      2.28 o 
   3   6   5       10.82       12.53      3.50 o 
   4   6   5        0.60        1.88      2.49 o 
   5   6   5        1.69        3.31      3.67 o 
  -4   7   5        3.06        6.14      3.50 o 
  -3   7   5        0.14        1.88      5.24 o 
  -2   7   5        9.26        3.70      3.38 o 
  -1   7   5        0.09        1.94      3.00 o 
   0   7   5       17.12       19.47      2.87 o 
   1   7   5        0.04        0.53      1.78 o 
   2   7   5        7.32        9.98      2.71 o 
   3   7   5       58.85       70.10     11.86 o 
   4   7   5        7.96       11.11      4.54 o 
   5   7   5        9.76       14.04      5.47 o 
  -4   8   5        0.62       -0.31      4.69 o 
  -3   8   5        4.67        1.43      3.55 o 
  -2   8   5        0.57       -4.00      4.00 o 
  -1   8   5        1.24        5.57      3.82 o 
   0   8   5        2.05        0.55      1.72 o 
   1   8   5        4.58        5.16      2.36 o 
   2   8   5        0.81       -1.62      2.52 o 
   3   8   5        5.69        4.22      3.00 o 
   4   8   5        0.75        1.44      3.60 o 
  -2   9   5        0.05        0.58      3.91 o 
  -1   9   5        0.97        0.90      2.90 o 
   0   9   5       12.80       14.57      3.45 o 
   1   9   5        2.88       12.06      3.84 o 
   2   9   5        8.99       15.37      5.21 o 
   3   9   5        2.31        2.22      2.98 o 
  -2  -9   6        0.13       -3.82      4.40 o 
  -1  -9   6        0.00       -0.43      4.15 o 
   0  -9   6        0.00        1.76      3.13 o 
   1  -9   6        0.04        2.87      4.28 o 
  -3  -8   6        0.48       -1.50      3.65 o 
  -2  -8   6        0.85        4.08      4.15 o 
  -1  -8   6        6.82        9.21      3.39 o 
   0  -8   6        0.63        1.12      2.68 o 
   1  -8   6        0.16        1.40      4.84 o 
   2  -8   6        8.03       13.68      5.27 o 
   3  -8   6        1.74       -1.80      3.23 o 
  -4  -7   6        3.89        0.93      2.67 o 
  -3  -7   6        0.92        3.83      2.61 o 
  -2  -7   6        0.50        2.60      2.16 o 
  -1  -7   6        5.21        1.91      4.32 o 
   0  -7   6        0.24        2.20      2.35 o 
   1  -7   6        0.35        4.45      3.24 o 
   2  -7   6        7.95        8.41      3.18 o 
   3  -7   6        2.48        1.40      3.53 o 
   4  -7   6        0.77        8.61     11.43 o 
  -5  -6   6        0.07        0.05      1.99 o 
  -4  -6   6        1.75        2.95      2.48 o 
  -3  -6   6        8.84       11.90      2.99 o 
  -2  -6   6       13.39       13.02      2.09 o 
  -1  -6   6        0.08        0.27      2.05 o 
   0  -6   6        0.61        0.37      2.10 o 
   1  -6   6        1.35        2.41      5.45 o 
   2  -6   6       10.36        5.63      3.05 o 
   3  -6   6        0.00        0.51      2.39 o 
   4  -6   6       13.26       11.12      4.89 o 
   5  -6   6        3.43        0.67      2.69 o 
  -5  -5   6        1.35        0.78      2.38 o 
  -4  -5   6        0.87        2.05      2.29 o 
  -3  -5   6        0.01        3.41      2.15 o 
  -2  -5   6        2.75        3.01      1.43 o 
  -1  -5   6        8.25        9.73      1.60 o 
   0  -5   6       35.41       34.39      7.51 o 
   1  -5   6        3.02        4.73      7.11 o 
   2  -5   6       13.18       16.10      4.51 o 
   3  -5   6       34.34       22.25      4.36 o 
   4  -5   6        0.00        3.56      2.87 o 
   5  -5   6        0.68        2.04      2.42 o 
  -6  -4   6        0.42        1.20      2.73 o 
  -5  -4   6        7.77        7.73      3.08 o 
  -4  -4   6        1.93        3.43      2.09 o 
  -3  -4   6       20.85       17.70      4.23 o 
  -2  -4   6       11.33       15.45      1.98 o 
  -1  -4   6       16.02       20.72      2.56 o 
   0  -4   6        0.05       -0.18      1.02 o 
   1  -4   6       31.49       39.45      4.16 o 
   2  -4   6       83.07       75.29     12.14 o 
   3  -4   6       25.17       19.01      3.56 o 
   4  -4   6        5.73       21.28      6.40 o 
   5  -4   6        1.03       -1.60      3.04 o 
   6  -4   6        0.14        2.57      3.12 o 
  -6  -3   6        1.90        3.60      3.43 o 
  -5  -3   6        1.67        5.40      3.59 o 
  -4  -3   6        2.03        1.13      2.00 o 
  -3  -3   6       13.77       13.34      1.67 o 
  -2  -3   6        0.37        0.40      1.14 o 
  -1  -3   6        0.90        2.52      2.62 o 
   0  -3   6      313.26      307.20      9.14 o 
   1  -3   6       31.17       32.96      4.59 o 
   2  -3   6        0.01        0.48      1.61 o 
   3  -3   6       12.49       17.91      3.31 o 
   4  -3   6        1.74        2.68      3.29 o 
   5  -3   6        6.61       11.93      3.17 o 
   6  -3   6        0.02        3.33      3.19 o 
  -6  -2   6        0.98       -1.95      2.56 o 
  -5  -2   6       17.85       19.45      2.49 o 
  -4  -2   6        3.43        2.37      1.36 o 
  -3  -2   6        0.01       -0.83      1.02 o 
  -2  -2   6       18.71       17.28      1.94 o 
  -1  -2   6        4.71        5.34      0.95 o 
   0  -2   6       26.20       25.48      3.33 o 
   1  -2   6        7.95        9.23      0.96 o 
   2  -2   6      524.30      469.29     34.19 o 
   3  -2   6        1.44        1.01      1.05 o 
   4  -2   6        0.02        2.81      2.93 o 
   5  -2   6        0.05        0.21      2.48 o 
   6  -2   6        0.28        6.76      2.97 o 
  -5  -1   6        1.21        2.69      1.58 o 
  -4  -1   6        8.03        8.00      3.49 o 
  -3  -1   6        1.33        1.28      0.89 o 
  -2  -1   6       30.69       41.12      3.01 o 
  -1  -1   6        5.39        5.92      1.11 o 
   0  -1   6      977.25     1073.80     81.78 o 
   1  -1   6      918.69     1026.27     28.35 o 
   2  -1   6       47.00       44.36      2.62 o 
   3  -1   6       44.42       38.07      2.97 o 
   4  -1   6        8.67        9.50      1.84 o 
   5  -1   6       16.03       16.15      5.97 o 
   6  -1   6        0.14        2.95      5.92 o 
  -6   0   6        0.86        3.96      3.72 o 
  -5   0   6        1.70        1.37      1.27 o 
  -4   0   6        6.52        7.08      1.39 o 
  -3   0   6        5.42        4.75      1.19 o 
  -2   0   6      186.00      174.84      6.84 o 
  -1   0   6        2.48        3.28      1.30 o 
   0   0   6       63.25       75.59      2.96 o 
   1   0   6      733.32      787.49     22.09 o 
   2   0   6      179.73      192.76     13.05 o 
   3   0   6      142.10      144.60      6.42 o 
   4   0   6       25.16       24.95      2.76 o 
   5   0   6       12.33       12.17      2.20 o 
   6   0   6        1.03        0.80      4.51 o 
  -6   1   6        2.12        4.89      2.47 o 
  -5   1   6        3.49        0.04      1.69 o 
  -4   1   6        1.84        0.31      0.91 o 
  -3   1   6       52.71       51.36      6.19 o 
  -2   1   6        9.00       11.56      3.70 o 
  -1   1   6        2.38        2.22      1.97 o 
   0   1   6      658.95      649.62     15.45 o 
   1   1   6     1462.83     1785.91     50.28 o 
   2   1   6      564.75      599.61     19.57 o 
   3   1   6       22.45       19.54      2.12 o 
   4   1   6       49.74       65.17      4.15 o 
   5   1   6       23.81       23.94      5.85 o 
   6   1   6        3.97        3.40      2.80 o 
  -6   2   6        4.29        3.09      2.94 o 
  -5   2   6        0.56        1.10      3.76 o 
  -4   2   6        0.20       -1.86      2.80 o 
  -3   2   6        7.40        7.21      2.38 o 
  -2   2   6      143.93      136.22      7.72 o 
  -1   2   6      401.53      508.30     22.45 o 
   0   2   6      207.75      236.16      6.54 o 
   1   2   6      371.93      388.74     19.54 o 
   2   2   6      130.02      128.44      5.09 o 
   3   2   6       86.94       98.97      4.81 o 
   4   2   6      106.37       97.19      7.35 o 
   5   2   6       88.42       83.85      7.75 o 
   6   2   6        1.34        8.87      9.72 o 
  -6   3   6        0.86        2.72      2.48 o 
  -5   3   6        0.62        4.15      3.33 o 
  -4   3   6        0.40       -1.30      1.69 o 
  -3   3   6       47.90       42.79      6.94 o 
  -2   3   6        0.23        2.74      1.99 o 
  -1   3   6        1.52        1.29      0.52 o 
   0   3   6      200.83      189.26      5.89 o 
   1   3   6      258.42      293.88     15.53 o 
   2   3   6      250.57      239.87      8.33 o 
   3   3   6        5.03        3.04      0.97 o 
   4   3   6        7.89       11.08      3.14 o 
   5   3   6       16.39       21.52      4.15 o 
   6   3   6        7.52        8.56      4.82 o 
  -6   4   6        4.03        4.39      3.65 o 
  -5   4   6        0.05       -0.12      2.11 o 
  -4   4   6        8.40        9.46      2.98 o 
  -3   4   6       12.24        5.51      4.58 o 
  -2   4   6        8.91        6.46      3.43 o 
  -1   4   6      398.86      392.40     20.24 o 
   0   4   6        4.80        3.87      1.51 o 
   1   4   6        3.04        5.53      1.43 o 
   2   4   6      130.98      114.70      7.83 o 
   3   4   6        0.04        3.62      2.51 o 
   4   4   6       21.20       32.32      4.93 o 
   5   4   6       76.88       85.66      9.19 o 
   6   4   6        9.19        5.89      4.02 o 
  -5   5   6        0.61        5.79      4.49 o 
  -4   5   6        0.45       -0.24      4.08 o 
  -3   5   6       14.35       19.37      3.16 o 
  -2   5   6       10.09        7.52      1.87 o 
  -1   5   6        3.29        5.18      2.05 o 
   0   5   6       43.03       46.16      3.19 o 
   1   5   6       37.45       37.93      2.92 o 
   2   5   6        3.56        6.05      1.55 o 
   3   5   6        0.14        1.74      3.91 o 
   4   5   6        5.04        8.35      3.03 o 
   5   5   6        0.16        0.94      3.29 o 
  -5   6   6        0.12        0.85      2.75 o 
  -4   6   6        5.41        3.71      3.36 o 
  -3   6   6        1.20        4.57      2.96 o 
  -2   6   6       33.33       40.63      5.24 o 
  -1   6   6       41.73       43.63      3.60 o 
   0   6   6       78.10       82.14      5.03 o 
   1   6   6        3.06        6.42      2.03 o 
   2   6   6        1.40        0.79      1.27 o 
   3   6   6        3.98        8.58      5.00 o 
   4   6   6        0.07       -3.19      3.19 o 
   5   6   6        6.90        3.27      3.70 o 
  -4   7   6        1.49        3.21      3.62 o 
  -3   7   6        9.65       17.09      6.10 o 
  -2   7   6       20.55       19.55      4.14 o 
  -1   7   6        1.90        1.04      3.45 o 
   0   7   6        0.63        2.71      1.73 o 
   1   7   6        5.46        7.68      1.95 o 
   2   7   6        0.60        0.45      3.43 o 
   3   7   6        7.12       12.25      4.10 o 
   4   7   6        1.22        6.26      8.06 o 
  -3   8   6        4.91        6.50      4.42 o 
  -2   8   6        0.03       -1.62      3.33 o 
  -1   8   6        0.84       -3.52      3.78 o 
   0   8   6       31.54       39.07      4.49 o 
   1   8   6        0.36        3.62      2.82 o 
   2   8   6        0.47        2.57      2.74 o 
   3   8   6       16.91       12.62      4.11 o 
   4   8   6        1.36        1.77      3.10 o 
  -2   9   6        0.80        4.03      4.41 o 
  -1   9   6        7.15        6.12      4.23 o 
   0   9   6        3.63        3.17      2.42 o 
   1   9   6        0.88        3.48      2.92 o 
   2   9   6        3.60        1.08      3.15 o 
  -1  -9   7        1.32        7.66      7.15 o 
   0  -9   7        3.94        6.14      4.33 o 
   1  -9   7        0.10       -0.57      3.49 o 
  -3  -8   7        1.05        2.00      3.94 o 
  -2  -8   7        0.55       -1.55      3.67 o 
  -1  -8   7        3.68        1.60      3.06 o 
   0  -8   7        1.86        0.81      2.37 o 
   1  -8   7        0.71        2.39      3.42 o 
   2  -8   7        1.03       -0.32      3.36 o 
   3  -8   7        0.04       -0.39      3.17 o 
  -4  -7   7        0.20       -0.89      2.45 o 
  -3  -7   7        0.05        2.98      2.34 o 
  -2  -7   7       11.44        7.39      4.18 o 
  -1  -7   7        4.83        6.68      7.92 o 
   0  -7   7        6.03        8.90      3.07 o 
   1  -7   7        1.65        6.43      3.80 o 
   2  -7   7        0.50        1.86      3.80 o 
   3  -7   7        3.15        9.86      4.05 o 
   4  -7   7        0.55        1.19      2.66 o 
  -4  -6   7        0.70       -1.00      2.06 o 
  -3  -6   7        1.11        1.40      1.93 o 
  -2  -6   7        4.78        5.34      1.60 o 
  -1  -6   7        0.59        0.24      1.90 o 
   0  -6   7        0.37        1.78      3.50 o 
   1  -6   7        2.41        5.66      2.94 o 
   2  -6   7        0.03       -1.49      2.79 o 
   3  -6   7        0.30        2.18      2.93 o 
   4  -6   7       12.85        4.32      3.26 o 
  -5  -5   7        4.16        2.48      2.86 o 
  -4  -5   7        1.96        0.91      2.01 o 
  -3  -5   7       12.12       11.12      3.63 o 
  -2  -5   7       55.54       49.98      3.57 o 
  -1  -5   7       11.31       13.09      3.28 o 
   0  -5   7       18.47       20.32      3.89 o 
   1  -5   7       11.25       10.42      3.37 o 
   2  -5   7        9.47        8.27      2.96 o 
   3  -5   7        0.29        3.91      3.68 o 
   4  -5   7        1.51        7.80      4.01 o 
   5  -5   7        0.48        7.39      3.94 o 
  -5  -4   7        3.74        0.78      2.39 o 
  -4  -4   7        0.00        0.13      1.29 o 
  -3  -4   7       13.01       13.86      2.02 o 
  -2  -4   7        7.33        9.68      1.69 o 
  -1  -4   7        0.44        3.29      1.52 o 
   0  -4   7        4.31        3.59      1.03 o 
   1  -4   7        0.00        2.58      3.09 o 
   2  -4   7        7.11        8.86      2.97 o 
   3  -4   7       89.07       93.26      8.52 o 
   4  -4   7        2.33        2.12      2.55 o 
   5  -4   7        4.83        1.24      2.74 o 
  -6  -3   7        0.42        0.46      3.77 o 
  -5  -3   7        1.29        2.17      1.86 o 
  -4  -3   7       26.73       20.15      5.08 o 
  -3  -3   7       53.47       53.46      4.61 o 
  -2  -3   7       20.04       28.83      2.63 o 
  -1  -3   7      219.52      239.81     11.14 o 
   0  -3   7      198.08      196.70     20.09 o 
   1  -3   7      120.57      127.19      9.89 o 
   2  -3   7       20.30       19.19      7.97 o 
   3  -3   7       11.46       10.03      2.94 o 
   4  -3   7       23.13       16.85      3.38 o 
   5  -3   7        5.16        8.16      2.95 o 
   6  -3   7        1.62        2.49      3.19 o 
  -6  -2   7        0.41       -1.69      2.15 o 
  -5  -2   7        0.00        1.14      1.54 o 
  -4  -2   7        0.73        6.34      1.54 o 
  -3  -2   7        0.78        1.35      1.16 o 
  -2  -2   7       76.25       73.59      4.39 o 
  -1  -2   7      171.34      169.55      7.34 o 
   0  -2   7       75.20       85.25      5.69 o 
   1  -2   7        1.26        1.19      1.95 o 
   2  -2   7        0.05        1.95      1.29 o 
   3  -2   7      301.87      245.05     11.63 o 
   4  -2   7      146.02      137.27      9.61 o 
   5  -2   7       16.02       21.58      4.21 o 
   6  -2   7        0.03       -1.05      2.55 o 
  -6  -1   7        0.00       -2.68      4.01 o 
  -5  -1   7       17.48       11.45      5.32 o 
  -4  -1   7       19.47       18.34      1.93 o 
  -3  -1   7       15.79       13.72      3.07 o 
  -2  -1   7       12.28       12.60      2.94 o 
  -1  -1   7      172.85      189.57     12.48 o 
   0  -1   7      344.32      441.03     25.09 o 
   1  -1   7      490.17      515.01     15.77 o 
   2  -1   7        0.60        0.54      0.93 o 
   3  -1   7        5.33        8.36      1.77 o 
   4  -1   7       15.54       16.16      2.36 o 
   5  -1   7        4.66        2.34      1.54 o 
   6  -1   7        1.85        4.30      4.76 o 
  -6   0   7        0.40       -0.68      3.29 o 
  -5   0   7        1.99        0.56      1.98 o 
  -4   0   7        6.75        7.49      1.44 o 
  -3   0   7        0.48       -0.53      0.73 o 
  -2   0   7       18.01       14.67      1.45 o 
  -1   0   7      461.33      478.47     26.99 o 
   0   0   7      809.06     1019.29     30.24 o 
   1   0   7        5.07        1.97      1.19 o 
   2   0   7       28.51       26.82      2.14 o 
   3   0   7       85.27       98.63      5.53 o 
   4   0   7      400.57      381.73     16.09 o 
   5   0   7        1.22        2.81      1.76 o 
   6   0   7        1.07        0.89      4.57 o 
  -6   1   7        9.19       10.88      3.37 o 
  -5   1   7       22.42       28.22      4.30 o 
  -4   1   7        2.43        0.45      2.17 o 
  -3   1   7        0.17        1.77      1.67 o 
  -2   1   7        1.46       -1.69      1.69 o 
  -1   1   7       56.64       52.63      6.46 o 
   0   1   7        5.73        2.69      1.04 o 
   1   1   7      257.67      247.10     12.66 o 
   2   1   7       10.00       10.43      1.87 o 
   3   1   7       64.48       57.61      4.04 o 
   4   1   7       15.06       14.79      2.24 o 
   5   1   7       16.21       11.38      3.12 o 
   6   1   7        1.14        4.39      3.91 o 
  -6   2   7        7.26        7.23      3.05 o 
  -5   2   7        5.29        7.58      2.74 o 
  -4   2   7        0.65        4.83      3.29 o 
  -3   2   7       19.51       14.59      3.06 o 
  -2   2   7       10.77       14.66      2.44 o 
  -1   2   7       83.50       90.75      5.92 o 
   0   2   7      730.11      723.01     21.99 o 
   1   2   7       65.31       59.86      3.43 o 
   2   2   7      237.73      234.10      8.82 o 
   3   2   7        3.08        2.65      2.10 o 
   4   2   7      114.95      109.17      7.01 o 
   5   2   7        3.06        6.22      5.85 o 
   6   2   7        0.27        3.43      3.50 o 
  -6   3   7        6.22        6.46      3.05 o 
  -5   3   7        0.34        2.31      2.54 o 
  -4   3   7        5.57       15.82      3.53 o 
  -3   3   7        0.02        1.93      1.79 o 
  -2   3   7        3.53       -0.22      3.21 o 
  -1   3   7       96.67      101.38      6.60 o 
   0   3   7        1.29        3.76      1.67 o 
   1   3   7       32.57       50.50     10.43 o 
   2   3   7        5.83        6.65      3.59 o 
   3   3   7       18.20       18.71      4.14 o 
   4   3   7       32.99       37.21      5.23 o 
   5   3   7       35.10       36.66      6.00 o 
   6   3   7        0.51        1.18      3.74 o 
  -5   4   7        0.34        0.70      2.55 o 
  -4   4   7        7.36       11.03      3.71 o 
  -3   4   7       26.40       29.80      4.63 o 
  -2   4   7       63.44       52.95      4.86 o 
  -1   4   7        2.48        6.73      2.40 o 
   0   4   7       22.66       21.93      1.75 o 
   1   4   7      109.29       91.57      7.99 o 
   2   4   7      176.92      175.01      7.30 o 
   3   4   7       11.70       16.58      3.97 o 
   4   4   7        9.81       13.96      4.23 o 
   5   4   7        3.13        1.45      4.42 o 
   6   4   7        7.50       13.06      9.59 o 
  -5   5   7        0.14       -2.60      3.08 o 
  -4   5   7        0.02        3.57      2.58 o 
  -3   5   7        2.92        1.64      2.06 o 
  -2   5   7       48.22       60.46     16.14 o 
  -1   5   7       14.06       11.38      1.67 o 
   0   5   7       14.45       13.74      1.86 o 
   1   5   7       12.56       14.95      2.13 o 
   2   5   7       29.03       25.94      2.44 o 
   3   5   7        4.39        5.81      2.69 o 
   4   5   7        0.98        8.62      4.32 o 
   5   5   7        8.22        9.41      4.12 o 
  -5   6   7        3.35        2.04      3.12 o 
  -4   6   7        2.57        2.37      3.12 o 
  -3   6   7        8.40        6.48      3.02 o 
  -2   6   7       73.55       79.70     10.51 o 
  -1   6   7       23.37       22.78      2.47 o 
   0   6   7       41.73       38.31      5.01 o 
   1   6   7       17.95       16.66      2.35 o 
   2   6   7       17.76       20.63      4.00 o 
   3   6   7        2.68       15.27      6.96 o 
   4   6   7        3.46        4.68      3.69 o 
   5   6   7        0.01       -0.60      6.20 o 
  -4   7   7        0.86        2.54      3.07 o 
  -3   7   7       10.84        9.34      4.50 o 
  -2   7   7       30.55       40.70      6.96 o 
  -1   7   7       25.37       31.68      4.56 o 
   0   7   7       18.43       16.62      2.60 o 
   1   7   7       16.97       18.57      2.62 o 
   2   7   7       33.81       37.65      5.61 o 
   3   7   7       11.50       16.52      6.43 o 
   4   7   7        0.15       -2.63      3.31 o 
  -3   8   7        0.53        4.37      4.32 o 
  -2   8   7        8.33        5.82      4.22 o 
  -1   8   7       27.98       33.38     15.31 o 
   0   8   7       20.18       16.89      2.97 o 
   1   8   7        0.11       -0.07      2.11 o 
   2   8   7        0.14        1.57      2.56 o 
   3   8   7        3.83        4.51      3.06 o 
  -2   9   7        0.16        0.09      3.59 o 
  -1   9   7       38.27       31.90      7.07 o 
   0   9   7        0.28       -2.05      3.57 o 
   1   9   7        8.67        5.05      3.87 o 
   2   9   7       13.13        2.25      4.75 o 
  -1  -8   8        0.03        7.69      4.10 o 
   0  -8   8        0.07        1.45      3.47 o 
   1  -8   8        2.40        5.78      4.27 o 
   2  -8   8        3.07        6.35      5.18 o 
  -3  -7   8        0.16        3.01      2.74 o 
  -2  -7   8        0.25       -2.59      2.84 o 
  -1  -7   8       30.36       34.05      5.76 o 
   0  -7   8        0.01       -0.04      2.23 o 
   1  -7   8       10.31       17.68      4.32 o 
   2  -7   8        0.14        1.17      5.22 o 
   3  -7   8        2.07        3.53      3.17 o 
  -4  -6   8        0.04       -1.46      2.68 o 
  -3  -6   8        6.15        1.52      3.09 o 
  -2  -6   8        3.80        3.75      1.74 o 
  -1  -6   8       11.77       17.43      3.84 o 
   0  -6   8       11.74       10.92      3.18 o 
   1  -6   8        0.47        4.89      3.18 o 
   2  -6   8       25.65       23.95      5.01 o 
   3  -6   8        0.72        1.33      5.22 o 
   4  -6   8        1.73        3.27      3.65 o 
  -5  -5   8        0.48       -0.02      4.01 o 
  -4  -5   8        1.20        3.36      2.56 o 
  -3  -5   8       14.85       15.78      2.24 o 
  -2  -5   8        6.54        5.40      1.95 o 
  -1  -5   8       14.79       18.97      4.27 o 
   0  -5   8       58.49       57.01      5.42 o 
   1  -5   8        0.15       -1.18      2.17 o 
   2  -5   8        1.68        0.76      2.55 o 
   3  -5   8        4.17        4.75      3.07 o 
   4  -5   8        0.01        3.09      3.13 o 
   5  -5   8        0.59       -3.01      3.36 o 
  -5  -4   8        1.24        0.76      2.28 o 
  -4  -4   8        0.71       -1.98      1.98 o 
  -3  -4   8       19.28       18.88      2.55 o 
  -2  -4   8       23.87       29.92      2.63 o 
  -1  -4   8      189.01      188.05     16.55 o 
   0  -4   8        1.02        2.06      1.05 o 
   1  -4   8       45.64       51.05      9.66 o 
   2  -4   8      127.25      121.61     11.62 o 
   3  -4   8       14.99       15.53      3.55 o 
   4  -4   8        0.37        4.05      2.96 o 
   5  -4   8        8.91       10.84      3.84 o 
  -5  -3   8        2.38        2.22      2.67 o 
  -4  -3   8       11.90       11.72      2.15 o 
  -3  -3   8       32.14       28.33      2.66 o 
  -2  -3   8        2.54        4.73      2.50 o 
  -1  -3   8       33.44       28.48      4.16 o 
   0  -3   8       60.03       63.10      5.22 o 
   1  -3   8       61.70       64.46      5.47 o 
   2  -3   8      151.21      164.36     11.62 o 
   3  -3   8       18.86       16.09      3.79 o 
   4  -3   8        1.89        1.71      3.82 o 
   5  -3   8        2.60        1.77      2.43 o 
  -6  -2   8        0.13        0.92      3.21 o 
  -5  -2   8        2.10        3.77      2.14 o 
  -4  -2   8        7.11        5.39      4.00 o 
  -3  -2   8       41.42       45.67      4.11 o 
  -2  -2   8       25.27       28.51      5.69 o 
  -1  -2   8      307.23      313.48     11.32 o 
   0  -2   8       90.13       89.92      5.41 o 
   1  -2   8       33.88       33.32      2.28 o 
   2  -2   8      294.10      298.14     10.94 o 
   3  -2   8       64.59       65.82      6.22 o 
   4  -2   8       32.42       31.11      4.82 o 
   5  -2   8       42.70       39.25      8.76 o 
   6  -2   8        7.22       14.11      6.09 o 
  -6  -1   8        0.96        0.60      3.00 o 
  -5  -1   8        3.41        3.67      3.86 o 
  -4  -1   8       29.36       29.87      2.52 o 
  -3  -1   8        5.42        5.88      1.39 o 
  -2  -1   8       83.76       89.58      7.17 o 
  -1  -1   8       21.54       24.19      2.11 o 
   0  -1   8        0.19       -0.05      1.12 o 
   1  -1   8       15.30        6.95      1.79 o 
   2  -1   8      342.98      367.06     23.73 o 
   3  -1   8      272.94      276.74     12.07 o 
   4  -1   8        1.53        0.70      1.95 o 
   5  -1   8        7.60        7.38      2.87 o 
   6  -1   8        3.95        0.89      4.18 o 
  -5   0   8       11.71       11.01      3.02 o 
  -4   0   8        3.48        6.41      3.64 o 
  -3   0   8       30.80       31.19      3.60 o 
  -2   0   8       61.96       58.15      4.76 o 
  -1   0   8       92.19       90.17      3.72 o 
   0   0   8       45.90       53.83      3.11 o 
   1   0   8        0.93        2.97      2.16 o 
   2   0   8       92.49       89.12      4.70 o 
   3   0   8      205.92      207.55      9.82 o 
   4   0   8      148.92      159.77      8.71 o 
   5   0   8        3.45        7.43      2.91 o 
   6   0   8        2.64        6.43      4.81 o 
  -6   1   8        1.05       -0.94      3.82 o 
  -5   1   8        8.94        6.44      2.74 o 
  -4   1   8        0.15        0.40      1.61 o 
  -3   1   8      115.47      109.81      7.96 o 
  -2   1   8        7.21        6.52      1.89 o 
  -1   1   8       48.44       38.19      3.26 o 
   0   1   8      155.23      155.08      9.80 o 
   1   1   8        6.35        7.72      1.70 o 
   2   1   8       22.43       18.72      2.27 o 
   3   1   8      292.89      318.87     14.75 o 
   4   1   8       11.16       12.73      2.26 o 
   5   1   8        3.27        3.23      3.67 o 
   6   1   8        4.69        8.87      6.11 o 
  -6   2   8        6.53       10.35      4.88 o 
  -5   2   8        8.68       10.91      3.15 o 
  -4   2   8       16.45       17.93      5.59 o 
  -3   2   8       13.37       14.13      4.64 o 
  -2   2   8       51.29       41.47      8.55 o 
  -1   2   8       34.31       39.31      7.56 o 
   0   2   8        0.03        0.75      0.71 o 
   1   2   8        8.54       10.98      1.44 o 
   2   2   8       16.15       16.13      2.00 o 
   3   2   8      220.57      227.13     10.47 o 
   4   2   8       46.69       45.01      3.91 o 
   5   2   8       19.93       14.37      4.48 o 
   6   2   8        1.20        4.04      3.49 o 
  -5   3   8        0.48       -1.81      2.18 o 
  -4   3   8        6.96       11.54      3.22 o 
  -3   3   8       80.58       71.77      7.96 o 
  -2   3   8       35.96       31.64      5.36 o 
  -1   3   8        5.55        4.16      2.26 o 
   0   3   8      465.40      437.34     13.06 o 
   1   3   8      385.87      404.47     22.05 o 
   2   3   8       22.61       24.10      2.40 o 
   3   3   8       35.72       34.47      2.98 o 
   4   3   8        1.59        2.66      2.85 o 
   5   3   8        3.36        2.62      4.02 o 
   6   3   8        2.02        5.26      4.25 o 
  -5   4   8        0.60        0.74      3.37 o 
  -4   4   8       31.08       22.75      4.23 o 
  -3   4   8       12.35       18.21      3.89 o 
  -2   4   8       11.53       11.96      3.00 o 
  -1   4   8       15.09       16.11      5.62 o 
   0   4   8       24.07       23.25      4.18 o 
   1   4   8       15.45       18.17      3.00 o 
   2   4   8       76.19       73.53      6.49 o 
   3   4   8       44.30       47.73      3.78 o 
   4   4   8        2.89        4.97      9.01 o 
   5   4   8        7.47        8.11     10.54 o 
  -5   5   8        4.01        3.90      3.31 o 
  -4   5   8        0.02        0.82      3.83 o 
  -3   5   8       40.51       39.94      6.18 o 
  -2   5   8       19.21       13.35      3.22 o 
  -1   5   8        3.36        6.71      2.64 o 
   0   5   8       57.14       45.99      8.76 o 
   1   5   8      595.59      642.49     25.61 o 
   2   5   8        0.02        0.22      1.09 o 
   3   5   8        2.54       -2.46      2.51 o 
   4   5   8        0.21        1.09      4.93 o 
   5   5   8        2.62        2.13      3.56 o 
  -4   6   8        4.86        6.48      3.23 o 
  -3   6   8        1.19        2.19      5.93 o 
  -2   6   8        0.15        3.93      2.84 o 
  -1   6   8        0.24        0.45      2.44 o 
   0   6   8       57.95       49.15      3.99 o 
   1   6   8        2.67        1.50      2.27 o 
   2   6   8       45.54       42.00      3.77 o 
   3   6   8        0.00        4.37      3.59 o 
   4   6   8        8.25       11.42      4.39 o 
   5   6   8        0.13        0.73      4.52 o 
  -4   7   8        0.15        0.32      2.93 o 
  -3   7   8       20.07       26.09      6.26 o 
  -2   7   8        6.34        1.46      5.52 o 
  -1   7   8        8.51        1.09      4.73 o 
   0   7   8       11.59       12.29      5.10 o 
   1   7   8      116.94      103.48      6.44 o 
   2   7   8       10.83       11.47      5.47 o 
   3   7   8        5.45        7.40      4.00 o 
   4   7   8        0.42       -1.37      4.18 o 
  -3   8   8        0.37        2.70      4.12 o 
  -2   8   8        1.94       -4.47      6.98 o 
  -1   8   8        6.46        7.83      6.86 o 
   0   8   8       11.79       13.82      4.09 o 
   1   8   8       14.05       14.88      4.40 o 
   2   8   8       20.91       15.76      4.36 o 
   3   8   8        2.17        3.35      3.60 o 
  -1   9   8       25.55       23.85      6.70 o 
   0   9   8        3.36       14.35      7.58 o 
   1   9   8        0.46        6.88      6.52 o 
  -1  -8   9        2.67        6.75      6.94 o 
   0  -8   9        2.56       -3.58      4.52 o 
   1  -8   9        5.38       12.11      4.58 o 
  -3  -7   9        0.20        0.53      3.55 o 
  -2  -7   9        0.00        1.05      2.89 o 
  -1  -7   9        2.76        2.40      3.31 o 
   0  -7   9        2.30        5.87      4.01 o 
   1  -7   9       64.28       63.99      8.25 o 
   2  -7   9        7.53       15.05      4.53 o 
   3  -7   9        0.27       -0.02      3.37 o 
  -4  -6   9        0.83        2.89      2.67 o 
  -3  -6   9        3.60        2.72      2.74 o 
  -2  -6   9       30.10       29.73      4.10 o 
  -1  -6   9        0.01        1.56      2.39 o 
   0  -6   9        7.82       13.67      4.27 o 
   1  -6   9       17.35       19.97      4.30 o 
   2  -6   9        0.08        2.71      4.12 o 
   3  -6   9        0.85       -0.51      4.86 o 
   4  -6   9        0.30       -1.28      3.35 o 
  -4  -5   9        1.45       -0.08      2.73 o 
  -3  -5   9        2.34        2.49      2.18 o 
  -2  -5   9        0.01        2.64      1.69 o 
  -1  -5   9        0.16        1.06      2.49 o 
   0  -5   9       12.79       10.86      4.84 o 
   1  -5   9      270.74      309.22     48.28 o 
   2  -5   9       28.99       27.29      4.99 o 
   3  -5   9        0.02        2.20      2.83 o 
   4  -5   9        4.21        2.42      3.65 o 
  -5  -4   9        0.26        1.33      4.93 o 
  -4  -4   9        1.50        3.85      1.80 o 
  -3  -4   9        1.47        0.07      1.40 o 
  -2  -4   9       34.16       34.43      3.36 o 
  -1  -4   9       17.28       13.84      3.19 o 
   0  -4   9        4.09        5.46      1.39 o 
   1  -4   9        6.99        7.89      2.85 o 
   2  -4   9        2.03        1.27      2.22 o 
   3  -4   9        0.00       -0.21      3.32 o 
   4  -4   9        1.53        1.74      2.46 o 
   5  -4   9        1.66       -2.80      3.57 o 
  -5  -3   9        0.24        1.47      3.33 o 
  -4  -3   9        0.92        0.73      1.60 o 
  -3  -3   9       13.58       13.47      2.00 o 
  -2  -3   9       10.79        7.69      2.17 o 
  -1  -3   9      110.73      119.55      6.23 o 
   0  -3   9       31.33       25.63      3.02 o 
   1  -3   9      158.66      180.84     12.87 o 
   2  -3   9      126.04      124.09      8.96 o 
   3  -3   9        5.46        9.30      2.95 o 
   4  -3   9        0.16       -1.72      3.09 o 
   5  -3   9       36.77       30.71      5.48 o 
  -5  -2   9        1.17        6.28      2.75 o 
  -4  -2   9       27.23       30.53      5.62 o 
  -3  -2   9        1.02       -1.70      1.70 o 
  -2  -2   9        0.45        1.17      1.20 o 
  -1  -2   9       60.80       58.23      3.94 o 
   0  -2   9        0.35        2.52      2.14 o 
   1  -2   9        7.44        7.92      1.52 o 
   2  -2   9       20.30       22.77      2.58 o 
   3  -2   9       12.37       14.65      2.81 o 
   4  -2   9        9.02       13.67      2.89 o 
   5  -2   9        2.71        1.85      2.67 o 
  -6  -1   9        0.51       -2.54      3.91 o 
  -5  -1   9        1.64        6.91      4.28 o 
  -4  -1   9        3.28        7.56      2.23 o 
  -3  -1   9        0.10        0.59      1.51 o 
  -2  -1   9       60.28       50.72      3.42 o 
  -1  -1   9      364.88      354.26     16.99 o 
   0  -1   9       70.60       70.27     11.15 o 
   1  -1   9       63.07       58.29      5.20 o 
   2  -1   9       34.02       31.82      2.80 o 
   3  -1   9       20.87       19.04      2.88 o 
   4  -1   9       20.67       22.52      3.97 o 
   5  -1   9       23.63       28.66      5.07 o 
   6  -1   9        0.12        2.42      5.07 o 
  -6   0   9        1.51        3.26      3.72 o 
  -5   0   9        1.07       -0.37      1.83 o 
  -4   0   9       17.85       15.13      2.64 o 
  -3   0   9       49.63       65.48      6.09 o 
  -2   0   9       10.21        8.93      2.39 o 
  -1   0   9       93.86       89.06      4.05 o 
   0   0   9       46.92       49.75      4.81 o 
   1   0   9       26.01       23.32      2.45 o 
   2   0   9        3.12        4.52      3.00 o 
   3   0   9       16.61       17.81      2.87 o 
   4   0   9       12.58       10.22      2.32 o 
   5   0   9        0.26        1.51      1.90 o 
   6   0   9        0.08        2.73      4.42 o 
  -6   1   9        0.54       -0.72      2.38 o 
  -5   1   9        9.70        9.05      2.80 o 
  -4   1   9       54.88       44.88      6.21 o 
  -3   1   9        6.43       10.79      2.93 o 
  -2   1   9       17.97       13.87      2.58 o 
  -1   1   9      228.76      205.85     10.42 o 
   0   1   9      290.57      272.13     12.19 o 
   1   1   9      121.49      115.43      6.51 o 
   2   1   9       77.15       75.99      5.80 o 
   3   1   9      212.46      227.83     11.42 o 
   4   1   9        1.43       -1.74      2.14 o 
   5   1   9        2.35        0.03      2.46 o 
   6   1   9        0.01        4.13      5.72 o 
  -5   2   9        0.18        0.47      2.68 o 
  -4   2   9       22.76       23.36      3.91 o 
  -3   2   9       58.27       61.31      6.33 o 
  -2   2   9        9.63       14.06      3.34 o 
  -1   2   9      162.73      180.17     25.12 o 
   0   2   9      284.73      276.78     11.34 o 
   1   2   9        0.44       -0.40      1.11 o 
   2   2   9       73.41       76.81      6.53 o 
   3   2   9        3.52        8.04      2.97 o 
   4   2   9        8.70        7.12      2.05 o 
   5   2   9        4.84        4.53      3.02 o 
   6   2   9        2.48        3.58      4.69 o 
  -5   3   9        2.55        3.74      2.66 o 
  -4   3   9       82.09       79.23     15.12 o 
  -3   3   9        1.22        2.80      3.02 o 
  -2   3   9        0.32       -0.04      2.62 o 
  -1   3   9       86.45      104.54     14.70 o 
   0   3   9       93.26       83.58      6.13 o 
   1   3   9        1.97        2.14      2.16 o 
   2   3   9      273.02      257.26     20.75 o 
   3   3   9       62.58       70.23      7.31 o 
   4   3   9       12.88       21.48      5.51 o 
   5   3   9        0.16       -0.72      2.89 o 
  -5   4   9        8.02       18.34      4.77 o 
  -4   4   9       63.71       56.30      7.48 o 
  -3   4   9        0.94       -0.61      2.98 o 
  -2   4   9        7.79       17.14      7.22 o 
  -1   4   9      124.60      119.75     19.20 o 
   0   4   9      351.66      287.59     26.26 o 
   1   4   9       51.40       55.49      6.79 o 
   2   4   9       36.78       41.38      4.31 o 
   3   4   9       37.31       37.51      4.61 o 
   4   4   9        1.80       -1.86      2.97 o 
   5   4   9        4.80        7.32      6.38 o 
  -5   5   9        0.02        1.53      3.41 o 
  -4   5   9       13.24       12.86      5.58 o 
  -3   5   9        2.99       10.02      3.26 o 
  -2   5   9        0.01        2.84      2.41 o 
  -1   5   9       17.05       16.83      3.74 o 
   0   5   9       36.58       43.72      5.18 o 
   1   5   9      146.06      133.51      8.26 o 
   2   5   9       58.89       38.66      7.77 o 
   3   5   9       12.94       13.79      3.20 o 
   4   5   9        2.00        1.11      3.22 o 
   5   5   9        0.01        1.65      3.58 o 
  -4   6   9       10.53        9.36      4.32 o 
  -3   6   9        8.97       11.50      4.25 o 
  -2   6   9        0.15        3.91      3.40 o 
  -1   6   9       13.30       18.55      4.29 o 
   0   6   9      130.38      134.58     11.71 o 
   1   6   9       34.41       30.70      3.17 o 
   2   6   9        1.07        0.18      1.78 o 
   3   6   9       24.70       29.14      5.39 o 
   4   6   9        0.42       -1.41      3.00 o 
  -3   7   9        1.00       -3.29      4.33 o 
  -2   7   9        0.24       -3.46      3.52 o 
  -1   7   9        3.28        4.22      2.87 o 
   0   7   9       40.27       34.03      5.81 o 
   1   7   9       77.41       63.56      6.27 o 
   2   7   9       17.38       22.42     11.39 o 
   3   7   9       11.40       14.72      4.11 o 
   4   7   9        2.15        0.57      3.08 o 
  -2   8   9        1.27        1.21      5.00 o 
  -1   8   9        1.19        4.50      4.31 o 
   0   8   9       15.54       11.84      4.16 o 
   1   8   9        2.29        7.61      6.26 o 
   2   8   9        0.06        3.38      6.81 o 
   3   8   9        4.89        0.99      3.38 o 
   0   9   9        6.48       17.85      9.71 o 
  -2  -7  10        0.21        3.12      5.89 o 
  -1  -7  10        5.41       12.56      5.60 o 
   0  -7  10       15.19       16.21      8.45 o 
   1  -7  10        0.52        5.58     10.31 o 
   2  -7  10       17.73       21.26      8.60 o 
  -3  -6  10        0.91        2.68      2.46 o 
  -2  -6  10        2.06        0.84      2.30 o 
  -1  -6  10        2.07       -0.62      2.80 o 
   0  -6  10       41.80       53.09     13.87 o 
   1  -6  10        0.99       -1.02      5.01 o 
   2  -6  10        5.87        6.81      3.99 o 
   3  -6  10        1.17        4.66      3.76 o 
  -4  -5  10        0.20       -0.65      4.54 o 
  -3  -5  10        0.01        1.61      4.08 o 
  -2  -5  10        0.01       -0.98      2.04 o 
  -1  -5  10        4.44       11.87      2.37 o 
   0  -5  10       59.71       69.86     11.12 o 
   1  -5  10       16.70       23.47      5.61 o 
   2  -5  10        1.79        6.14      3.11 o 
   3  -5  10        0.16        1.19      2.77 o 
   4  -5  10        1.12       -0.16      3.34 o 
  -4  -4  10        0.27        2.46      4.37 o 
  -3  -4  10        2.45        3.98      2.66 o 
  -2  -4  10        1.00        1.34      1.89 o 
  -1  -4  10       22.52       26.97      3.78 o 
   0  -4  10      136.39      138.65     10.82 o 
   1  -4  10        0.63       -3.55      3.55 o 
   2  -4  10        1.44       -0.95      2.93 o 
   3  -4  10        0.60        3.93      3.01 o 
   4  -4  10        4.96        1.98      2.85 o 
  -5  -3  10        2.45        2.00      3.60 o 
  -4  -3  10        0.12        5.39      6.22 o 
  -3  -3  10        5.50       14.63      6.31 o 
  -2  -3  10       11.96       14.27      2.15 o 
  -1  -3  10        0.68       -1.54      1.54 o 
   0  -3  10      137.62      141.78     10.34 o 
   1  -3  10        1.36       -0.70      2.71 o 
   2  -3  10       31.89       31.28      4.64 o 
   3  -3  10        2.74       22.55     12.14 o 
   4  -3  10        1.27        1.12      2.58 o 
   5  -3  10       16.24       11.90      3.46 o 
  -5  -2  10        1.38       -0.36      3.55 o 
  -4  -2  10        1.76       -1.54      2.98 o 
  -3  -2  10       34.41       43.82      4.20 o 
  -2  -2  10      219.73      218.44     16.19 o 
  -1  -2  10       65.90       65.34      4.13 o 
   0  -2  10       38.14       41.33      7.25 o 
   1  -2  10        0.11        2.80      1.66 o 
   2  -2  10       19.39       15.93      3.14 o 
   3  -2  10        4.61        8.90      3.11 o 
   4  -2  10        4.78        2.31      3.53 o 
   5  -2  10        0.23       -3.11      3.11 o 
  -5  -1  10        6.96        5.36      3.18 o 
  -4  -1  10        1.34        0.81      2.86 o 
  -3  -1  10        5.30        3.18      2.09 o 
  -2  -1  10       38.16       40.00      3.41 o 
  -1  -1  10        0.01        0.33      1.29 o 
   0  -1  10       84.96       73.99      4.44 o 
   1  -1  10       67.05       54.67     12.74 o 
   2  -1  10        6.26        3.78      1.97 o 
   3  -1  10       10.62       11.54      2.32 o 
   4  -1  10       39.14       37.26      4.76 o 
   5  -1  10       12.28       14.78      5.45 o 
  -5   0  10        3.03        3.26      2.74 o 
  -4   0  10       12.53       10.17      7.37 o 
  -3   0  10        2.38       -2.09      2.09 o 
  -2   0  10      941.49      944.88     47.79 o 
  -1   0  10       90.98       90.27      7.27 o 
   0   0  10        0.28        2.01      1.39 o 
   1   0  10       18.30       17.61      2.61 o 
   2   0  10       89.23       78.78      5.20 o 
   3   0  10       18.65       20.18      2.98 o 
   4   0  10       13.05       13.20      2.69 o 
   5   0  10        2.69        3.51      2.93 o 
  -5   1  10        5.37        3.68      2.60 o 
  -4   1  10        2.62       -2.87      3.53 o 
  -3   1  10        0.73        0.69      4.28 o 
  -2   1  10        3.33        3.60      2.43 o 
  -1   1  10        6.58        8.90      4.01 o 
   0   1  10        2.61        1.28      1.79 o 
   1   1  10      112.89      104.21      5.49 o 
   2   1  10       30.87       27.69      3.17 o 
   3   1  10       23.20       24.59      3.33 o 
   4   1  10       48.91       50.65      5.57 o 
   5   1  10        5.72       10.81     10.62 o 
  -5   2  10        5.36        3.43      8.24 o 
  -4   2  10        1.18        3.10      2.41 o 
  -3   2  10       90.27       89.92      7.31 o 
  -2   2  10      372.55      425.69     26.15 o 
  -1   2  10      495.19      471.62     25.37 o 
   0   2  10       17.28       15.11      1.46 o 
   1   2  10       31.84       33.71      3.27 o 
   2   2  10      119.56      123.29      6.62 o 
   3   2  10        3.83        5.97      2.97 o 
   4   2  10       12.88       11.15      2.56 o 
   5   2  10        2.08        1.99      2.79 o 
  -5   3  10        0.34        0.96      2.55 o 
  -4   3  10        1.46        5.62      6.22 o 
  -3   3  10        1.89        3.40      2.45 o 
  -2   3  10        2.16       -2.30      2.36 o 
  -1   3  10       42.88       48.94      6.53 o 
   0   3  10       29.52       38.34      4.55 o 
   1   3  10       39.77       43.59      6.36 o 
   2   3  10       16.59       14.39      2.28 o 
   3   3  10       69.88       60.42      4.75 o 
   4   3  10        0.74        0.97      2.84 o 
   5   3  10       22.04       32.59      9.70 o 
  -5   4  10       10.70        5.75      4.51 o 
  -4   4  10       30.39       35.57      6.16 o 
  -3   4  10       16.77       16.72      4.29 o 
  -2   4  10        7.59        7.03      3.30 o 
  -1   4  10      144.87      135.88     14.90 o 
   0   4  10       16.90       23.67      5.70 o 
   1   4  10        0.94        2.43      1.40 o 
   2   4  10       79.96       72.28      6.40 o 
   3   4  10        0.24        2.00      1.77 o 
   4   4  10        0.85        5.34      5.12 o 
   5   4  10        0.79        2.87      5.44 o 
  -4   5  10        1.12        7.85      4.38 o 
  -3   5  10        0.18       -0.38      2.65 o 
  -2   5  10        0.06       -0.59      2.09 o 
  -1   5  10       11.81        8.80      5.00 o 
   0   5  10       47.40       36.72      6.49 o 
   1   5  10        9.32        7.33      1.90 o 
   2   5  10        2.04        4.40      2.05 o 
   3   5  10        1.39       -2.61      2.83 o 
   4   5  10       13.71       10.28      3.90 o 
  -4   6  10       16.72       19.84      5.56 o 
  -3   6  10        6.23       10.69      4.16 o 
  -2   6  10        0.57        1.47      2.55 o 
  -1   6  10        6.86        7.06      5.75 o 
   0   6  10        4.26        5.48      3.19 o 
   1   6  10        0.99       -0.02      3.84 o 
   2   6  10       21.49       23.86      7.16 o 
   3   6  10        0.05        0.45      2.41 o 
   4   6  10        0.77        0.86      3.33 o 
  -3   7  10        5.65        6.14      4.16 o 
  -2   7  10        0.32        4.25      3.95 o 
  -1   7  10        2.51        7.10      4.18 o 
   0   7  10        8.29       13.08      3.90 o 
   1   7  10        0.52        4.02      8.18 o 
   2   7  10        9.55        9.54      6.17 o 
   3   7  10        4.04        4.80      3.77 o 
  -2   8  10        0.81       -0.72      5.29 o 
  -1   8  10        3.22        3.07      3.76 o 
   0   8  10        8.63        4.62      4.01 o 
   1   8  10        0.00       -4.49      7.20 o 
   2   8  10        1.48        5.99      6.50 o 
  -1  -7  11        0.05        2.22      3.01 o 
   0  -7  11        1.45        6.66      6.29 o 
   1  -7  11        2.48        0.59      4.62 o 
  -3  -6  11        0.54        0.85      4.03 o 
  -1  -6  11        0.75       -2.71      2.99 o 
   0  -6  11        0.20       -2.47      2.93 o 
   1  -6  11       22.87       20.19      6.31 o 
   2  -6  11       12.47       17.58      5.15 o 
   3  -6  11        1.06        0.58      3.49 o 
  -4  -5  11        0.33        1.04      5.19 o 
  -3  -5  11        0.01       -0.02      2.03 o 
  -2  -5  11        1.00        1.09      1.36 o 
  -1  -5  11        0.07        3.79      4.66 o 
   0  -5  11        0.20       -0.96      4.87 o 
   1  -5  11        6.66        4.63      2.80 o 
   2  -5  11        1.23       -1.57      3.84 o 
   3  -5  11        0.81       14.48      4.53 o 
  -4  -4  11        7.29       15.07      6.50 o 
  -3  -4  11       29.54       31.13      3.78 o 
  -2  -4  11       18.39       16.14      2.87 o 
  -1  -4  11        7.44        3.06      3.79 o 
   0  -4  11       84.07       99.47     16.21 o 
   1  -4  11        1.25        3.16      2.95 o 
   2  -4  11        2.34        6.71      3.24 o 
   3  -4  11        4.85       10.54      3.49 o 
   4  -4  11        0.78        0.51      4.92 o 
  -4  -3  11        1.91        0.69      2.30 o 
  -3  -3  11        3.58        7.00      2.11 o 
  -2  -3  11        1.17        1.37      2.54 o 
  -1  -3  11        0.59        2.45      2.54 o 
   0  -3  11       46.13       43.90      8.06 o 
   1  -3  11        1.59        4.13      2.25 o 
   2  -3  11        1.12        2.09      7.38 o 
   3  -3  11       12.40       12.14      5.24 o 
   4  -3  11        0.03        3.00      3.29 o 
  -5  -2  11        1.58        0.94      4.23 o 
  -4  -2  11        6.37       11.93      4.18 o 
  -3  -2  11       53.80       61.35      6.29 o 
  -2  -2  11       32.97       31.09      2.90 o 
  -1  -2  11      135.38      135.84     11.58 o 
   0  -2  11       71.72       66.50      4.21 o 
   1  -2  11       76.00       72.62      4.99 o 
   2  -2  11        5.72        9.81      2.78 o 
   3  -2  11        4.74        9.10      3.49 o 
   4  -2  11        0.10       -0.60      2.43 o 
   5  -2  11        0.37        5.13      3.69 o 
  -5  -1  11        0.00        2.63      2.74 o 
  -4  -1  11        0.03       -3.00      3.00 o 
  -3  -1  11       34.72       31.44      5.34 o 
  -2  -1  11       14.71       16.78      3.78 o 
  -1  -1  11       28.92       21.76      8.55 o 
   0  -1  11      129.63      140.01      7.61 o 
   1  -1  11       70.17       59.35      4.26 o 
   2  -1  11       30.26       33.94      3.51 o 
   3  -1  11        7.86        9.98      4.96 o 
   4  -1  11        7.79       11.78      3.23 o 
   5  -1  11        2.68        5.46      6.75 o 
  -5   0  11        1.15        2.89      3.26 o 
  -4   0  11        2.19        2.73      3.36 o 
  -3   0  11       64.91       69.17     12.49 o 
  -2   0  11        0.59        5.70      3.62 o 
  -1   0  11       66.90       66.50      6.76 o 
   0   0  11       10.50       12.68      1.96 o 
   1   0  11       57.68       58.77      5.05 o 
   2   0  11       23.24       21.83      5.16 o 
   3   0  11        7.35        9.84      3.54 o 
   4   0  11        0.10       -0.48      1.86 o 
   5   0  11        0.01       -1.93      5.85 o 
  -5   1  11        0.85        1.60      3.47 o 
  -4   1  11        0.82       -1.84      2.32 o 
  -3   1  11       78.05       66.73      7.83 o 
  -2   1  11       17.80       12.14      2.62 o 
  -1   1  11       60.21       61.75     21.41 o 
   0   1  11       66.53       61.49      5.10 o 
   1   1  11      114.13      113.20      6.35 o 
   2   1  11       44.30       44.53      4.19 o 
   3   1  11        1.51        1.47      3.02 o 
   4   1  11       10.55       15.83      3.26 o 
   5   1  11        0.05       -5.56      5.99 o 
  -5   2  11        0.65        1.30      2.55 o 
  -4   2  11        0.56        1.26      2.62 o 
  -3   2  11       57.09       61.06      6.85 o 
  -2   2  11        0.61        6.44      3.53 o 
  -1   2  11       25.44       25.35      3.67 o 
   0   2  11        5.95        4.78      2.50 o 
   1   2  11        0.03       -0.29      1.59 o 
   2   2  11        2.58        7.70      2.25 o 
   3   2  11       14.02       15.58      5.11 o 
   4   2  11        0.14       -0.70      1.89 o 
   5   2  11        0.17      166.26    100.30 o 
  -5   3  11        2.10        3.86      3.10 o 
  -4   3  11        7.86        5.12      3.15 o 
  -3   3  11       37.55       29.69      4.60 o 
  -2   3  11        3.52        4.78      2.80 o 
  -1   3  11        6.78       10.25      4.63 o 
   0   3  11       17.07       14.47      3.25 o 
   1   3  11       43.62       37.79      5.34 o 
   2   3  11       13.83       15.73      2.53 o 
   3   3  11        0.92        2.32      1.93 o 
   4   3  11       21.98       35.18      7.23 o 
   5   3  11        1.54        9.28      5.11 o 
  -4   4  11        3.57        1.75      3.84 o 
  -3   4  11        5.67        4.96      5.94 o 
  -2   4  11       21.57       30.40      5.39 o 
  -1   4  11       22.09       21.43      4.01 o 
   0   4  11       14.31       20.57      4.21 o 
   1   4  11        1.36       -1.21      2.92 o 
   2   4  11        4.09        3.13      1.92 o 
   3   4  11        3.10        5.39      2.32 o 
   4   4  11        3.37       10.03      5.54 o 
   5   4  11        0.42        4.31      4.46 o 
  -4   5  11        0.05       -1.37      3.33 o 
  -3   5  11        3.61        5.04      3.29 o 
  -2   5  11        0.05       -2.73      4.40 o 
  -1   5  11        2.15        8.60      3.27 o 
   0   5  11       16.56       19.05      9.22 o 
   1   5  11       13.66       12.98      5.31 o 
   2   5  11        0.21        1.77      1.82 o 
   3   5  11        0.57        1.90      3.41 o 
   4   5  11       20.39       28.75      5.66 o 
  -3   6  11        9.85       10.65      7.10 o 
  -2   6  11       14.58       14.17      4.35 o 
  -1   6  11        4.60        5.74      3.09 o 
   0   6  11        0.12        1.28      3.22 o 
   1   6  11       14.80       12.15      3.91 o 
   2   6  11        0.11        4.20      5.19 o 
   3   6  11        0.51        3.64      4.44 o 
  -2   7  11        0.85        1.69      3.58 o 
  -1   7  11        0.46       -3.29      6.69 o 
   0   7  11        2.21        5.56      3.85 o 
   1   7  11        8.10       10.78      6.93 o 
   2   7  11        1.07       19.16      9.40 o 
   3   7  11        1.79        1.79      6.55 o 
  -1   8  11        4.52        3.59      4.45 o 
   0   8  11       11.56       10.06      4.95 o 
  -2  -6  12        0.62        2.26      4.09 o 
  -1  -6  12        3.42        6.32      4.52 o 
   0  -6  12        3.99        2.27      4.36 o 
   1  -6  12        4.82       -1.57      3.49 o 
   2  -6  12        0.59       -1.23      3.38 o 
  -3  -5  12        0.81       -1.16      3.96 o 
  -2  -5  12        0.80       -1.40      3.45 o 
  -1  -5  12        2.35        3.56      6.26 o 
   0  -5  12        2.32        8.60      3.94 o 
   1  -5  12        9.08       19.36      5.42 o 
   2  -5  12        3.67       14.26      5.04 o 
   3  -5  12        0.16       11.63      6.04 o 
  -4  -4  12        1.82        2.85      4.35 o 
  -3  -4  12        0.07        2.97      2.83 o 
  -2  -4  12        1.24       -0.28      1.82 o 
  -1  -4  12        0.20       -0.59      2.50 o 
   0  -4  12        0.00        4.10      7.67 o 
   1  -4  12        7.93       10.51      8.27 o 
   2  -4  12       16.18       19.47      4.72 o 
   3  -4  12        5.43        2.59      3.95 o 
   4  -4  12        0.01       -3.25      3.87 o 
  -4  -3  12       32.10       35.35      6.18 o 
  -3  -3  12       16.55       11.31      2.93 o 
  -2  -3  12        0.13        4.61      3.26 o 
  -1  -3  12       31.48       41.71      6.16 o 
   0  -3  12        6.02        6.38      2.67 o 
   1  -3  12       27.60       27.64      4.40 o 
   2  -3  12        1.34        3.54      3.31 o 
   3  -3  12        2.00        3.93      3.04 o 
   4  -3  12        7.43       18.83      5.83 o 
  -4  -2  12        0.01        4.32      3.32 o 
  -3  -2  12        5.94        7.82      2.59 o 
  -2  -2  12        1.85       -1.89      1.96 o 
  -1  -2  12        1.33        3.74      1.68 o 
   0  -2  12        6.90        9.09      2.23 o 
   1  -2  12       10.44        7.64      1.83 o 
   2  -2  12       57.08       54.94      6.05 o 
   3  -2  12        4.07        9.72      3.38 o 
   4  -2  12        0.65        1.90      2.40 o 
  -4  -1  12       16.96       18.60      4.53 o 
  -3  -1  12       32.94       29.99      6.99 o 
  -2  -1  12       10.07        3.98      2.36 o 
  -1  -1  12       89.65      101.99      9.94 o 
   0  -1  12       22.82       24.41      3.76 o 
   1  -1  12       10.95        9.57      1.97 o 
   2  -1  12        1.19        1.99      2.02 o 
   3  -1  12        1.74        2.06      2.11 o 
   4  -1  12        8.03        8.06      3.78 o 
   5  -1  12        1.79       -3.43      5.92 o 
  -5   0  12        0.92        1.18      2.98 o 
  -4   0  12        0.51        3.30      2.95 o 
  -3   0  12        6.83        0.36      1.99 o 
  -2   0  12       12.05       14.48      3.92 o 
  -1   0  12        0.82        1.53      2.48 o 
   0   0  12        2.39        1.85      2.46 o 
   1   0  12       30.68       21.60      2.63 o 
   2   0  12       19.04       18.93      4.27 o 
   3   0  12       31.47       40.93      4.72 o 
   4   0  12        0.54        0.19      3.43 o 
   5   0  12        1.19        0.87      4.73 o 
  -5   1  12        0.00       -0.86      2.69 o 
  -4   1  12        0.32       -2.39      2.39 o 
  -3   1  12        0.03        3.79      3.13 o 
  -2   1  12       13.05       12.11      2.95 o 
  -1   1  12       53.30       50.26      5.55 o 
   0   1  12       71.42       85.21      7.79 o 
   1   1  12        4.54        4.57      1.88 o 
   2   1  12        9.62       10.42      2.64 o 
   3   1  12        3.27        2.46      2.79 o 
   4   1  12        5.55       10.72      4.22 o 
   5   1  12        5.97        3.24      4.78 o 
  -4   2  12        0.60       -0.77      3.29 o 
  -3   2  12        2.95        4.41      4.34 o 
  -2   2  12        2.21        5.61      3.35 o 
  -1   2  12       13.70       16.97      3.48 o 
   0   2  12       18.18       15.18      3.32 o 
   1   2  12        0.54        2.41      2.87 o 
   2   2  12        6.53        9.63      2.14 o 
   3   2  12       17.51       16.19      4.38 o 
   4   2  12        2.24        2.69      3.12 o 
   5   2  12        0.05        5.02      5.65 o 
  -4   3  12        2.27        4.99      3.40 o 
  -3   3  12       12.59       11.85      3.73 o 
  -2   3  12        0.21        1.49      3.31 o 
  -1   3  12        4.14        9.73      3.32 o 
   0   3  12       59.90       53.64      8.61 o 
   1   3  12       24.72       24.92      4.44 o 
   2   3  12        4.37        3.21      1.76 o 
   3   3  12        6.83        8.79      2.79 o 
   4   3  12        2.39        3.16      3.82 o 
  -4   4  12        4.86        0.86      5.51 o 
  -3   4  12       17.63       26.61      7.50 o 
  -2   4  12        2.50       -1.20      3.32 o 
  -1   4  12       32.48       27.23      7.04 o 
   0   4  12        0.72        3.74      3.48 o 
   1   4  12       13.08       18.21      4.74 o 
   2   4  12       16.70       19.26      3.26 o 
   3   4  12        8.13       12.86      8.77 o 
   4   4  12        0.01        3.09      3.86 o 
  -3   5  12        0.96        7.94      4.37 o 
  -2   5  12        2.75        8.09      5.05 o 
  -1   5  12        1.65       -1.03      3.04 o 
   0   5  12        3.67        7.46      3.08 o 
   1   5  12       22.66       19.67      3.86 o 
   2   5  12        2.36        2.31      2.46 o 
   3   5  12        3.86       -0.75      2.69 o 
   4   5  12        1.34        3.44      4.34 o 
  -3   6  12        6.68        8.63      6.30 o 
  -2   6  12        4.65        6.80      4.25 o 
  -1   6  12       11.20       19.41      5.47 o 
   0   6  12        0.57       -1.75      3.17 o 
   1   6  12        0.65       -0.23      2.87 o 
   2   6  12        5.16        8.79      6.86 o 
   3   6  12        9.00       10.68      8.67 o 
  -1   7  12        2.37        6.84      5.24 o 
   0   7  12        1.15       -2.03      3.94 o 
   1   7  12        0.61        9.06      7.37 o 
  -1  -6  13        3.09        1.02      4.69 o 
   0  -6  13        0.46        2.06      5.10 o 
  -2  -5  13        9.58        1.67      4.35 o 
  -1  -5  13        3.08        0.66      3.53 o 
   0  -5  13        0.01       -0.02      3.17 o 
   1  -5  13        0.07        5.77      5.97 o 
   2  -5  13        0.52        0.61      3.33 o 
  -3  -4  13        6.28        5.51      3.19 o 
  -2  -4  13        0.17       -3.65      3.91 o 
  -1  -4  13       17.03       20.78      6.00 o 
   0  -4  13        0.94       -1.59      4.18 o 
   1  -4  13        5.92        2.54      3.26 o 
   2  -4  13        0.49       -1.80      3.37 o 
   3  -4  13        5.41        8.54      6.64 o 
  -3  -3  13        1.28        0.25      2.33 o 
  -2  -3  13        2.61        1.78      2.37 o 
  -1  -3  13        6.83       10.45      2.77 o 
   0  -3  13        0.56        1.34      2.45 o 
   1  -3  13        0.05       -1.41      2.50 o 
   2  -3  13        4.99        5.68      4.87 o 
   3  -3  13        0.33        7.21      5.34 o 
  -4  -2  13        0.22       -2.42      3.07 o 
  -3  -2  13        2.00       -0.25      2.35 o 
  -2  -2  13        1.72        5.72      2.97 o 
  -1  -2  13        8.10        7.08      6.21 o 
   0  -2  13        3.43        4.67      4.25 o 
   1  -2  13       28.96       25.63      4.56 o 
   2  -2  13        3.93       12.79      4.12 o 
   3  -2  13        6.59        1.92      3.23 o 
   4  -2  13        0.03        3.82      3.56 o 
  -4  -1  13        5.46        4.38      3.61 o 
  -3  -1  13        3.81        2.15      5.04 o 
  -2  -1  13        5.29        6.87      2.67 o 
  -1  -1  13        5.48        6.34      3.15 o 
   0  -1  13        1.43        4.10      1.77 o 
   1  -1  13        8.10       15.85      2.99 o 
   2  -1  13        9.08        6.79      3.59 o 
   3  -1  13        5.93       10.89      3.43 o 
   4  -1  13        5.59        6.91      3.78 o 
  -4   0  13        1.33        0.99      2.65 o 
  -3   0  13       11.68       16.69      4.23 o 
  -2   0  13        1.97        5.28      2.76 o 
  -1   0  13        0.20        0.82      2.02 o 
   0   0  13        0.85        1.88      4.93 o 
   1   0  13       49.30       46.50      4.24 o 
   2   0  13       26.57       35.97      7.28 o 
   3   0  13        9.11       10.87      3.76 o 
   4   0  13        0.00        0.42      2.88 o 
  -4   1  13        0.00       -0.65      2.71 o 
  -3   1  13        0.00        3.57      4.08 o 
  -2   1  13        8.18       12.90      3.08 o 
  -1   1  13       29.04       32.20      5.20 o 
   0   1  13        1.36        8.53      3.94 o 
   1   1  13       29.54       34.19      3.80 o 
   2   1  13        0.06        1.33      2.94 o 
   3   1  13       12.92       21.43      4.02 o 
   4   1  13        8.97       13.95      9.17 o 
  -4   2  13        0.61        1.31      3.51 o 
  -3   2  13       14.85       19.06      5.03 o 
  -2   2  13       28.42       32.16      5.88 o 
  -1   2  13        0.06       -2.79      3.04 o 
   0   2  13        0.16        8.38      7.77 o 
   1   2  13       24.43       15.78      4.39 o 
   2   2  13       31.96       33.47      4.00 o 
   3   2  13       24.11       22.61      3.86 o 
   4   2  13        0.02        8.96      6.43 o 
  -4   3  13        0.01       -0.07      3.18 o 
  -3   3  13       12.60       15.31      4.04 o 
  -2   3  13        7.69        3.38      3.21 o 
  -1   3  13       39.99       39.33      5.63 o 
   0   3  13        8.27       14.91      4.54 o 
   1   3  13       16.60       20.37      8.10 o 
   2   3  13        3.08        4.08      2.30 o 
   3   3  13        3.67        0.30      1.94 o 
   4   3  13        5.75       20.95      6.51 o 
  -3   4  13        0.49       13.03      4.21 o 
  -2   4  13        8.93       15.41      4.20 o 
  -1   4  13        0.56        3.19      3.42 o 
   0   4  13        0.26       -3.24      3.24 o 
   1   4  13        5.54        8.88      3.72 o 
   2   4  13        4.95        8.53      3.84 o 
   3   4  13       22.68       32.21      6.19 o 
   4   4  13        2.12        2.40      3.35 o 
  -3   5  13        1.86        1.60      7.94 o 
  -2   5  13       32.72       26.45      5.96 o 
  -1   5  13        4.21        0.20      2.65 o 
   0   5  13       12.12       15.40      4.35 o 
   1   5  13        5.56        9.23      5.68 o 
   2   5  13        0.02        2.44      3.04 o 
   3   5  13        0.28       -1.26      5.29 o 
  -2   6  13        0.57        0.88      2.91 o 
  -1   6  13        0.24        4.60      4.27 o 
   0   6  13        0.07        2.22      3.88 o 
   1   6  13        3.51        3.16      4.76 o 
   2   6  13        0.22        6.74      7.66 o 
   0   7  13        1.87       -2.75      4.65 o 
  -1  -5  14        0.00        1.55      5.63 o 
   0  -5  14        0.08        5.58      4.18 o 
   1  -5  14        0.10       -2.83      4.01 o 
  -2  -4  14        0.26       13.48      6.26 o 
  -1  -4  14        2.84        3.38      4.32 o 
   0  -4  14        0.02        5.71      4.05 o 
   1  -4  14        6.36        8.55      5.13 o 
   2  -4  14        2.10        3.09      7.71 o 
  -3  -3  14        3.83        2.95      3.06 o 
  -2  -3  14        0.17        1.77      3.31 o 
  -1  -3  14        0.63       -0.82      3.50 o 
   0  -3  14        0.08        8.00      5.99 o 
   1  -3  14        0.87        5.69      3.60 o 
   2  -3  14        0.11        0.32      3.13 o 
   3  -3  14       12.83       17.96      5.13 o 
  -3  -2  14        7.72        4.90      3.20 o 
  -2  -2  14        4.85        6.08      2.94 o 
  -1  -2  14        8.36       10.48      3.65 o 
   0  -2  14        8.08        6.52      5.39 o 
   1  -2  14       14.19       14.29      3.58 o 
   2  -2  14        6.05        7.48      6.72 o 
   3  -2  14       11.83       12.44      4.46 o 
  -3  -1  14        0.32        1.54      2.92 o 
  -2  -1  14        1.14        1.59      2.28 o 
  -1  -1  14       18.63       24.11      4.16 o 
   0  -1  14        9.43        6.83      3.21 o 
   1  -1  14        0.44        0.65      2.19 o 
   2  -1  14        0.50        0.58      2.24 o 
   3  -1  14       12.95        9.14      3.76 o 
   4  -1  14        1.40       -0.27      4.52 o 
  -3   0  14        0.07       -2.45      2.78 o 
  -2   0  14       10.79       14.55      6.46 o 
  -1   0  14        0.63        1.34      2.32 o 
   0   0  14        8.07       11.43      3.49 o 
   1   0  14       40.24       33.01      5.07 o 
   2   0  14        9.72        6.10      2.87 o 
   3   0  14       14.28       20.83      5.07 o 
   4   0  14       17.71       21.40      5.39 o 
  -3   1  14        1.48        3.61      3.89 o 
  -2   1  14        0.02        3.06      3.76 o 
  -1   1  14       23.49       30.73      5.14 o 
   0   1  14       43.47       48.35      5.87 o 
   1   1  14        1.56        4.53      3.39 o 
   2   1  14        0.40        2.21      3.14 o 
   3   1  14        8.39        8.71      3.08 o 
   4   1  14        0.01        2.29      5.34 o 
  -3   2  14        2.49        5.22      5.10 o 
  -2   2  14        0.02        2.93      3.30 o 
  -1   2  14        4.56        3.23      3.42 o 
   0   2  14        1.27        3.62      6.01 o 
   1   2  14       43.14       44.72      6.14 o 
   2   2  14       23.00       14.87      8.50 o 
   3   2  14        2.75       -0.09      2.98 o 
   4   2  14       16.22        8.53      6.18 o 
  -3   3  14        0.79        3.38      3.44 o 
  -2   3  14        0.57        0.02      2.35 o 
  -1   3  14        4.27        3.97      3.25 o 
   0   3  14       29.09       34.41      6.53 o 
   1   3  14        5.76        9.02      3.74 o 
   2   3  14        2.58        1.07      3.00 o 
   3   3  14        8.03       11.47      8.89 o 
  -3   4  14        0.38        6.50      5.60 o 
  -2   4  14        1.86       -0.24      3.14 o 
  -1   4  14        0.83       -0.85      3.22 o 
   0   4  14        4.64        4.94      3.86 o 
   1   4  14       13.15       26.19      6.81 o 
   2   4  14       33.26       45.83      9.12 o 
   3   4  14        0.21        1.79      5.56 o 
  -2   5  14        4.63       -0.30      6.87 o 
  -1   5  14        2.88        6.58      6.27 o 
   0   5  14        5.59        5.79      4.02 o 
   1   5  14        1.32        3.50      4.94 o 
   2   5  14       13.04       28.19     13.36 o 
   0   6  14        0.01       -1.68      3.93 o 
   1   6  14        1.35        7.73      7.17 o 
  -1  -4  15        2.89        1.62      5.17 o 
   0  -4  15        2.05       -0.22      4.11 o 
   1  -4  15        3.61        5.89      5.99 o 
  -2  -3  15        0.69       -1.40      4.06 o 
  -1  -3  15        0.77        5.51      5.02 o 
   0  -3  15       15.37       17.10      6.64 o 
   1  -3  15        1.50       -2.22      4.23 o 
   2  -3  15        0.05        5.85      5.33 o 
  -2  -2  15        2.35       -1.55      2.98 o 
  -1  -2  15        0.42        2.43      2.71 o 
   0  -2  15        2.04       16.31      6.74 o 
   1  -2  15       13.77       16.40      7.39 o 
   2  -2  15       14.91       23.90      5.61 o 
  -3  -1  15        1.71        5.94      4.38 o 
  -2  -1  15        8.19       13.77      4.39 o 
  -1  -1  15        0.30        3.60      3.55 o 
   0  -1  15       24.01       18.38      4.69 o 
   1  -1  15        0.87       -2.75      3.60 o 
   2  -1  15        0.08       -2.06      2.43 o 
   3  -1  15        0.11       -1.11      3.56 o 
  -3   0  15        0.26        0.50      3.47 o 
  -2   0  15        6.02        9.87      4.43 o 
  -1   0  15        0.65        2.87      2.40 o 
   0   0  15        2.28        2.23      4.00 o 
   1   0  15       12.53        8.70      4.59 o 
   2   0  15       30.73       25.17      6.45 o 
   3   0  15        1.08        1.57      4.15 o 
  -3   1  15        0.15        4.12      4.16 o 
  -2   1  15       14.79       18.68      5.05 o 
  -1   1  15        2.79        2.96      3.06 o 
   0   1  15       19.11       27.06      6.20 o 
   1   1  15        7.72        6.54      3.38 o 
   2   1  15        0.01        4.11      3.78 o 
   3   1  15        0.01        0.19      2.46 o 
  -3   2  15        1.28        0.66      3.33 o 
  -2   2  15       10.04       11.78      5.17 o 
  -1   2  15        0.18        2.76      7.30 o 
   0   2  15       10.58       11.13      3.95 o 
   1   2  15        4.78       10.38      7.61 o 
   2   2  15       22.13       31.60      6.74 o 
   3   2  15        4.80       -0.68      4.18 o 
  -2   3  15        6.62        7.74      4.22 o 
  -1   3  15        8.42       12.52      7.22 o 
   0   3  15       23.08       23.89      6.63 o 
   1   3  15       14.40       20.39      5.80 o 
   2   3  15        0.07        1.74      3.45 o 
  -2   4  15        4.41        3.99      5.68 o 
  -1   4  15        2.26       -1.42      3.28 o 
   0   4  15       10.33       15.28      5.82 o 
   1   4  15        1.60        7.42      5.36 o 
   2   4  15        3.40        4.06      5.06 o 
   0   5  15       18.37       13.66      5.71 o 
   1   5  15       24.36       21.47      6.40 o 
  -1  -2  16        1.26        0.05      4.32 o 
   0  -2  16       16.52       17.75      6.52 o 
   1  -2  16        1.06       -3.24      4.66 o 
  -2  -1  16        4.49        9.42      5.74 o 
  -1  -1  16       15.22       15.65      4.77 o 
   0  -1  16        5.11       10.97      4.93 o 
   1  -1  16        0.18        4.30      4.44 o 
   2  -1  16        0.04       -2.03      5.70 o 
  -2   0  16        0.99       18.21      8.14 o 
  -1   0  16        6.43        6.15      6.94 o 
   0   0  16        8.94       13.76      4.48 o 
   1   0  16       10.59       19.74      7.27 o 
   2   0  16        5.43        2.29      4.28 o 
  -2   1  16        3.05        4.61      4.18 o 
  -1   1  16       21.14       28.62      5.72 o 
   0   1  16       29.74       34.32     14.55 o 
   1   1  16        0.86        3.69      3.04 o 
   2   1  16        1.43       -3.96      4.98 o 
  -1   2  16        4.88        7.08      9.00 o 
   0   2  16        0.77        4.02      4.27 o 
   1   2  16        8.15        9.46      6.20 o 
   2   2  16       11.52       19.72      8.59 o 
  -1   3  16       10.09       13.06      6.52 o 
   0   3  16       24.54       26.24      5.65 o 
   1   3  16        3.65        2.05      7.61 o 
                                                 
